# Supplementary material for: Morphological parameters affecting false lumen thrombosis following type B aortic dissection: a systematic study based on simulations of idealized models
Source: Biomech Model Mechanobiol. 2023 Jan 11;22(3):885–904. doi: 10.1007/s10237-023-01687-5 (PMC10167197; doi:10.1007/s10237-023-01687-5)
Supplement: Supplementary file 1 — (xlsx 468 KB) [file 10237_2023_1687_MOESM1_ESM.xlsx]

## Sheet: Tabelle1
PCE coeff.	L1	L2	L3	D_FL	HT1	HT2	D_TL	XT1	Expl. Var.
0.572219	0	0	0	0	0	0	0	0	0
-0.120572	0	0	0	0	1	0	0	0	0.254017
-0.103166	0	0	0	0	0	0	0	1	0.439987
0.0961543	0	1	0	0	0	0	0	0	0.601536
-0.0948205	0	0	0	0	0	1	0	0	0.758635
0.0292363	0	0	0	2	0	0	0	2	0.77357
0.025017	0	0	0	0	0	2	0	0	0.784506
0.0240265	0	0	0	0	2	0	0	1	0.794593
0.0223195	0	0	0	1	0	0	0	0	0.803297
0.0209784	0	2	0	0	0	0	0	1	0.810987
0.0197567	0	0	0	0	2	0	0	0	0.817807
-0.0194187	0	1	0	0	1	0	0	1	0.824396
0.0188893	1	0	0	0	0	0	0	0	0.83063
-0.0178373	0	1	0	0	0	0	0	1	0.83619
-0.0165987	0	1	0	2	0	0	0	0	0.841004
-0.0164358	0	0	0	1	2	0	0	0	0.845724
-0.01577	0	3	0	0	0	0	0	0	0.850069
0.0155483	0	0	0	2	1	0	0	1	0.854293
-0.0154457	0	0	0	0	0	0	0	2	0.858462
0.0153519	0	0	0	2	0	0	0	1	0.86258
0.0148213	0	0	0	0	1	0	0	2	0.866418
0.014227	0	2	0	0	1	0	0	0	0.869955
-0.0135895	0	1	0	0	0	1	0	1	0.873182
-0.0129714	0	1	0	0	1	1	0	0	0.876122
0.0121647	0	0	0	0	0	0	2	0	0.878707
0.0121068	0	2	0	1	1	0	0	1	0.881268
0.0116892	0	1	0	2	0	0	0	2	0.883656
-0.0108215	1	0	1	1	0	0	0	2	0.885702
-0.0106911	0	1	0	0	0	2	0	0	0.887699
0.0105067	0	0	0	2	3	0	0	2	0.889628
-0.0105043	0	2	0	1	0	0	0	0	0.891556
-0.0104876	0	5	0	2	0	1	0	0	0.893478
0.0104748	0	3	0	0	1	0	0	1	0.895395
0.0104113	0	4	0	0	0	0	0	0	0.897289
-0.0101585	0	0	2	1	0	1	0	0	0.899092
-0.0100948	0	4	0	2	0	0	0	0	0.900873
-0.00996884	1	0	2	1	0	0	0	3	0.902609
-0.00996833	0	2	0	0	2	0	0	1	0.904345
-0.00989175	0	0	0	3	2	0	0	0	0.906055
0.00931175	0	2	0	2	1	0	0	2	0.90757
0.00922346	0	1	0	2	2	0	0	0	0.909057
-0.00919278	0	0	0	2	2	0	0	2	0.910533
-0.00908123	5	0	0	2	0	1	0	0	0.911974
0.00904587	0	0	0	0	0	4	0	0	0.913404
-0.00860849	0	1	0	2	0	1	0	0	0.914699
0.00860086	5	2	0	1	0	0	0	0	0.915991
-0.00859139	0	1	0	4	0	1	0	2	0.917281
0.00832663	0	3	0	0	2	0	0	0	0.918493
-0.00815398	0	1	1	0	0	0	0	0	0.919654
-0.00813958	0	3	0	4	0	0	0	1	0.920812
-0.00808054	0	0	0	4	0	4	0	0	0.921953
-0.00792034	1	0	2	1	0	1	0	3	0.923049
0.00789662	3	3	0	1	0	0	0	0	0.924139
-0.00786395	0	0	2	0	0	2	0	1	0.925219
0.00783727	0	0	0	0	0	3	2	3	0.926292
-0.0077994	0	3	0	0	0	0	1	0	0.927355
-0.00771787	0	0	0	3	0	3	2	0	0.928396
0.00770403	0	0	0	1	3	0	0	1	0.929433
-0.00767479	1	0	0	1	0	0	0	0	0.930462
0.00767055	1	2	1	1	1	0	0	2	0.93149
0.00755054	0	2	3	1	0	0	2	0	0.932487
0.00739129	0	1	0	1	1	0	0	0	0.933441
0.00738822	0	1	0	3	0	0	0	0	0.934395
0.00733771	0	1	0	0	2	0	0	1	0.935336
-0.00722214	0	1	1	2	4	0	0	0	0.936247
0.00718994	1	3	0	1	0	0	0	2	0.93715
0.00710028	0	0	0	0	3	0	1	2	0.938031
0.00706071	0	0	2	3	3	0	0	0	0.938902
0.00705913	0	0	0	0	1	0	0	3	0.939773
0.0070113	2	1	4	0	0	0	0	0	0.940632
-0.00695866	2	1	0	4	0	1	0	0	0.941478
-0.00692212	1	5	0	1	0	1	0	0	0.942315
-0.0068657	0	0	0	2	0	0	0	0	0.943139
-0.00680811	0	0	0	1	0	0	2	0	0.943949
0.00666256	0	0	1	0	0	0	0	0	0.944724
-0.00661336	2	0	0	4	0	1	0	1	0.945489
0.00658416	1	0	1	2	0	1	0	0	0.946246
-0.00650932	0	4	0	1	0	1	0	1	0.946986
-0.0064969	1	1	0	0	0	0	0	0	0.947724
0.00644547	0	2	0	3	0	1	2	0	0.94845
-0.0063398	3	0	0	1	0	0	2	0	0.949152
0.00626301	0	0	0	0	0	1	1	0	0.949838
0.00624287	1	0	0	2	0	0	0	4	0.950519
0.00619374	0	0	0	1	0	4	2	0	0.951189
0.00616528	0	0	0	1	2	0	0	2	0.951853
-0.00616394	3	0	0	0	0	2	0	2	0.952517
0.00609762	0	1	2	1	3	0	0	0	0.953167
-0.00608146	0	0	2	3	1	0	0	0	0.953813
0.00606716	0	0	2	1	1	0	0	1	0.954456
0.00603433	0	0	0	4	3	1	0	0	0.955092
0.00597005	1	0	2	1	1	3	0	0	0.955715
-0.00596945	0	1	3	0	2	0	0	0	0.956338
0.00594205	0	0	0	1	0	3	0	4	0.956955
-0.0058388	5	2	0	0	0	0	0	0	0.95755
-0.00580177	0	2	0	2	0	0	0	1	0.958138
0.00578424	0	3	0	0	0	0	0	2	0.958723
0.00577103	0	0	0	1	1	2	0	3	0.959305
-0.00573433	0	1	0	2	2	0	0	2	0.95988
0.00571734	0	2	1	0	0	0	0	0	0.960451
0.00566224	0	0	0	0	0	0	4	1	0.961011
0.00562945	0	2	0	0	1	0	0	4	0.961565
0.00560833	0	0	0	4	0	1	0	0	0.962114
0.0055779	4	0	0	1	0	1	0	2	0.962658
-0.00551765	0	2	1	1	1	2	0	0	0.96319
-0.00550445	0	3	2	0	0	2	0	0	0.963719
0.00545642	0	1	1	1	2	0	0	2	0.964239
-0.00543243	0	0	0	0	2	0	2	0	0.964755
0.00540908	1	0	1	0	0	2	1	1	0.965266
0.00537261	0	1	0	0	3	0	0	0	0.965771
0.00534987	0	0	1	1	0	2	3	0	0.966271
-0.00533063	0	2	0	1	2	0	0	2	0.966767
-0.0053229	0	0	1	1	6	0	0	0	0.967262
0.00530325	0	0	0	2	2	0	0	4	0.967754
0.00528992	0	5	0	1	2	0	0	0	0.968243
-0.00528067	1	3	0	1	0	2	0	1	0.96873
-0.00520448	0	1	0	0	4	0	0	1	0.969203
0.00515325	1	0	0	0	0	1	5	0	0.969667
0.00514201	0	1	0	0	1	0	0	3	0.970129
-0.00508477	0	1	0	0	0	0	5	0	0.970581
0.00506101	0	0	0	2	1	0	0	2	0.971029
0.00500509	0	0	0	1	1	4	1	0	0.971466
-0.00497337	1	2	1	1	0	2	0	0	0.971898
0.00495943	2	4	1	0	0	0	0	0	0.972328
0.00490596	0	4	0	0	0	0	1	0	0.972749
-0.00482383	0	0	0	3	4	0	0	1	0.973155
-0.00475459	0	0	2	1	2	3	0	0	0.97355
0.00472976	0	1	1	1	1	2	0	2	0.973941
0.00468533	0	0	0	1	0	0	0	4	0.974325
0.00460516	0	0	0	0	2	3	0	0	0.974695
0.00458884	3	0	0	1	0	0	2	2	0.975063
0.00457472	0	2	3	1	0	0	0	2	0.975429
0.00456252	0	1	1	1	4	0	0	0	0.975793
0.00449715	0	0	0	0	0	1	3	4	0.976146
0.00448181	0	0	0	1	2	4	0	0	0.976497
0.0044563	0	0	2	1	0	0	3	2	0.976844
0.00442115	0	0	0	2	0	0	3	3	0.977186
-0.00438694	0	0	0	0	0	7	0	0	0.977522
0.00437705	0	0	1	0	3	0	2	2	0.977857
-0.00432628	4	3	0	0	0	1	0	0	0.978184
-0.00432004	0	0	3	0	0	2	0	0	0.97851
-0.00430047	0	1	1	2	0	0	1	2	0.978833
-0.00425587	0	0	0	1	0	0	0	2	0.979149
-0.0042493	0	2	0	0	1	1	0	1	0.979465
-0.00421822	0	0	0	4	1	2	1	0	0.979776
0.00421357	0	0	1	0	4	0	2	0	0.980086
0.00420017	0	0	0	2	0	0	2	0	0.980394
0.00417443	0	3	0	0	2	2	0	1	0.980699
-0.0041685	0	2	0	0	1	2	0	0	0.981002
0.0041492	0	0	1	0	2	0	0	2	0.981303
0.00414853	1	0	2	2	0	0	0	0	0.981604
-0.00414593	1	1	2	1	0	1	0	0	0.981904
0.00412198	0	2	0	2	3	0	0	0	0.982201
-0.00411859	0	4	0	0	0	4	0	0	0.982498
0.00409638	0	1	0	2	0	0	2	0	0.982791
-0.00405223	4	0	0	0	0	0	1	0	0.983078
-0.00404793	1	1	6	0	0	0	0	0	0.983364
0.00404327	1	0	0	0	0	3	0	4	0.98365
-0.00402265	1	0	0	1	4	2	0	0	0.983932
-0.00402041	1	0	0	2	0	0	2	3	0.984215
-0.00401059	0	1	0	4	0	3	0	0	0.984496
0.00398033	1	0	0	1	0	4	1	1	0.984773
-0.00397355	0	5	0	1	1	0	0	0	0.985049
0.00395992	0	1	1	0	3	0	2	1	0.985323
-0.00391222	0	0	0	0	1	0	1	2	0.98559
0.00391057	0	2	0	2	0	0	1	3	0.985857
0.00382547	0	3	0	0	0	0	1	4	0.986113
0.00377777	0	0	0	4	0	2	1	1	0.986362
-0.00375951	1	0	2	1	0	1	3	0	0.986609
0.00372735	0	1	0	0	0	0	1	0	0.986852
0.00371476	0	0	0	0	4	0	2	2	0.987093
0.00369414	1	0	1	3	0	1	0	2	0.987332
0.00369302	0	0	0	2	2	0	0	0	0.98757
0.0036482	0	0	0	2	0	3	3	0	0.987802
0.00364669	0	0	0	0	2	4	0	1	0.988035
-0.00364205	0	1	6	1	0	0	0	0	0.988267
0.00361027	0	3	0	1	0	1	0	3	0.988494
0.00360753	0	1	0	1	0	5	0	1	0.988722
0.00360355	5	0	0	1	0	1	0	0	0.988949
0.00355112	0	0	0	0	0	2	0	1	0.989169
0.0035	1	1	0	2	0	2	0	2	0.989383
-0.00349206	0	0	2	2	0	3	0	0	0.989596
0.00348963	0	0	0	0	1	2	2	0	0.989809
-0.0034826	1	0	2	1	1	1	1	0	0.990021
0.00344083	1	2	0	1	0	0	2	0	0.990228
0.00343966	3	0	1	0	0	4	0	0	0.990434
-0.00339304	0	0	0	0	0	4	0	2	0.990635
-0.00339293	0	2	3	2	0	0	1	0	0.990837
0.00337223	3	0	0	1	0	0	0	0	0.991035
-0.00337037	4	0	0	2	0	2	0	0	0.991234
-0.00336304	0	3	0	0	2	0	0	2	0.991431
-0.00332979	2	0	0	1	0	0	4	0	0.991625
0.00329864	0	1	0	0	0	0	4	2	0.991815
-0.0032873	0	0	2	1	1	0	0	3	0.992004
-0.00321439	0	0	0	2	2	4	0	0	0.992185
0.00320767	0	3	0	1	1	1	0	1	0.992364
0.00320733	1	0	1	1	0	0	4	1	0.992544
0.00320555	0	1	1	0	4	2	0	0	0.992724
-0.00318913	1	0	1	0	0	0	6	0	0.992901
0.00310978	1	0	0	0	0	1	3	3	0.99307
-0.00305151	0	4	0	0	1	1	0	0	0.993233
0.00305094	1	4	0	1	0	0	1	0	0.993396
-0.00301622	0	0	0	0	0	4	2	0	0.993555
-0.0030119	0	0	0	0	1	1	0	3	0.993713
0.00300346	0	1	3	0	0	0	3	1	0.993871
-0.00297348	1	0	2	0	3	0	0	1	0.994025
-0.00294073	0	3	0	0	0	0	0	5	0.994176
-0.00284404	2	0	0	0	3	0	0	0	0.994318
-0.00282888	0	2	3	0	0	0	2	0	0.994458
0.00279388	0	1	0	1	0	1	0	0	0.994594
0.00277907	0	2	0	0	1	1	0	0	0.994729
-0.00277036	0	0	0	0	3	1	0	0	0.994863
0.00275557	0	2	0	2	0	0	0	0	0.994996
0.00274056	0	0	0	0	0	3	4	0	0.995127
0.00272951	1	0	2	2	0	0	0	3	0.995257
-0.00269264	2	3	1	1	0	0	0	0	0.995384
0.00267544	0	5	0	1	0	2	0	0	0.995509
0.00263818	4	0	0	0	0	3	0	0	0.995631
-0.00261708	2	2	1	0	0	0	2	0	0.99575
0.00261171	5	0	0	1	2	0	0	0	0.995869
0.00258882	0	0	0	0	0	6	0	0	0.995986
0.00254242	3	0	3	0	0	1	0	0	0.996099
-0.0025348	0	0	0	0	0	0	2	5	0.996212
0.0025086	0	0	0	0	0	2	2	3	0.996322
0.00250725	3	0	1	2	1	0	1	0	0.996431
-0.00247611	0	0	0	1	1	0	0	1	0.996539
0.0024337	2	0	2	0	4	0	0	0	0.996642
0.00243284	2	3	1	1	1	0	0	0	0.996746
-0.00240418	0	0	0	0	0	3	0	0	0.996847
-0.00238808	0	0	2	1	0	5	0	0	0.996946
-0.0023812	1	0	1	0	0	4	2	0	0.997045
0.00237524	1	3	0	2	0	0	0	0	0.997144
0.00237301	0	0	6	0	0	0	0	0	0.997242
-0.00230289	5	0	0	1	0	0	0	0	0.997335
-0.00226252	0	0	3	2	0	1	1	0	0.997424
0.00224645	2	4	0	0	0	0	0	2	0.997512
-0.00221172	0	2	0	3	2	0	0	1	0.997598
0.00221101	0	1	4	0	2	1	0	0	0.997683
0.00221021	1	0	2	2	3	0	0	0	0.997769
0.00217053	4	0	0	1	0	0	1	0	0.997851
0.0021673	0	3	0	4	0	0	1	0	0.997933
-0.00213844	2	1	2	0	1	0	2	0	0.998013
-0.00212873	0	0	0	2	1	2	2	1	0.998092
-0.00211763	1	0	0	2	1	1	1	2	0.998171
-0.00208692	1	5	2	0	0	0	0	0	0.998247
0.0020756	0	0	0	0	0	9	0	0	0.998322
0.00196898	0	1	0	1	0	0	0	3	0.99839
-0.00190028	1	1	0	2	4	0	0	0	0.998453
0.00189272	0	2	1	1	0	2	0	0	0.998515
0.00186267	0	4	1	1	0	0	0	0	0.998576
-0.00184811	0	0	0	0	2	0	0	3	0.998636
-0.00183636	1	0	5	1	0	0	0	0	0.998695
-0.00179874	0	1	1	4	0	1	0	0	0.998751
-0.00175043	0	1	0	0	0	1	1	0	0.998805
-0.0017141	0	0	2	2	1	0	0	0	0.998856
0.00166192	1	0	0	1	0	2	0	0	0.998904
0.00164294	1	0	2	1	1	0	0	0	0.998951
-0.00163261	0	0	1	3	0	2	0	1	0.998998
0.00155849	2	1	0	0	0	2	0	0	0.99904
0.00148509	0	0	0	0	0	5	1	1	0.999079
-0.00148114	0	0	1	0	0	3	2	0	0.999117
-0.00146738	0	0	0	2	0	0	0	4	0.999155
-0.00143446	2	0	0	1	1	0	0	0	0.999191
0.00140696	2	0	2	3	0	0	0	0	0.999225
-0.00138608	0	1	1	0	0	1	0	0	0.999259
-0.00137343	0	1	0	0	3	0	0	3	0.999292
-0.00135792	1	2	0	1	0	1	3	0	0.999324
0.00133615	1	0	2	2	1	0	2	0	0.999355
-0.00132759	0	1	2	0	1	2	0	1	0.999386
-0.00131467	4	0	0	0	1	1	0	2	0.999416
0.00131166	0	0	1	1	3	0	0	1	0.999446
-0.00129698	0	0	1	1	2	0	0	2	0.999476
-0.00125536	0	1	0	0	0	6	0	0	0.999503
-0.00124537	1	3	1	0	1	0	0	2	0.999531
-0.00124287	0	0	0	1	0	4	0	0	0.999558
0.00123967	0	3	0	1	0	0	0	0	0.999584
0.00123943	2	0	0	0	0	4	1	0	0.999611
0.00121135	0	2	0	3	0	0	0	1	0.999637
0.00120435	0	0	0	1	1	1	0	0	0.999662
0.00108684	0	0	2	1	0	0	2	3	0.999683
0.00108352	0	1	1	3	2	1	0	0	0.999703
0.00100367	0	0	1	1	0	3	1	1	0.999721
-0.00100141	1	3	0	0	0	0	0	2	0.999738
-0.000986863	0	0	1	0	0	1	0	0	0.999755
0.000973011	0	2	1	1	0	1	0	3	0.999772
0.000934051	1	0	0	2	4	1	0	0	0.999787
0.000927551	2	1	0	0	0	0	0	0	0.999802
0.000878137	0	1	0	0	4	0	0	3	0.999816
0.000875756	0	0	0	3	2	0	0	1	0.999829
0.000868559	3	0	0	1	0	0	1	1	0.999842
0.000824073	0	0	0	0	0	0	2	2	0.999854
0.000820538	0	0	0	0	0	0	1	1	0.999866
0.000796728	1	4	0	0	0	0	2	0	0.999877
-0.000743161	0	4	0	0	2	0	0	0	0.999887
-0.000722963	0	5	0	0	1	0	0	1	0.999896
-0.000715148	1	3	0	1	0	0	0	0	0.999905
0.000703977	0	3	1	1	0	2	0	1	0.999913
0.000703952	0	0	4	0	0	2	2	0	0.999922
-0.000700118	0	0	2	1	0	3	2	0	0.999931
-0.000646587	0	0	2	1	0	0	0	1	0.999938
-0.00064053	0	1	0	1	1	0	2	0	0.999945
-0.000627558	0	4	0	0	0	0	2	0	0.999952
0.000604257	0	0	4	0	0	1	1	2	0.999958
0.000600786	0	0	0	1	0	0	2	2	0.999965
0.000599705	0	0	5	1	0	0	0	2	0.999971
0.000596097	0	1	0	0	2	0	0	2	0.999977
-0.000577195	0	6	1	1	0	0	0	0	0.999983
-0.000504384	1	0	0	0	0	2	1	0	0.999987
0.000427114	2	0	2	1	0	0	0	2	0.999991
-0.000419423	0	0	0	0	2	4	0	0	0.999994
0.000405665	0	5	1	0	0	0	0	0	0.999997
0.000314434	0	0	0	1	1	2	4	0	0.999998
0.000237321	3	2	1	0	0	0	2	0	0.999999
-0.000140172	0	1	1	1	0	1	1	2	1
0.000126987	0	2	0	1	0	0	2	1	1
-5.05824e-05	1	0	2	1	1	0	0	2	1
0	0	0	0	0	0	0	1	0	1
0	0	0	2	0	0	0	0	0	1
0	0	2	0	0	0	0	0	0	1
0	2	0	0	0	0	0	0	0	1
0	0	0	0	0	0	1	0	1	1
0	0	0	0	0	1	0	0	1	1
0	0	0	0	0	1	0	1	0	1
0	0	0	0	0	1	1	0	0	1
0	0	0	0	1	0	0	0	1	1
0	0	0	0	1	0	0	1	0	1
0	0	0	0	1	0	1	0	0	1
0	0	0	0	1	1	0	0	0	1
0	0	0	1	0	0	0	0	1	1
0	0	0	1	0	0	0	1	0	1
0	0	0	1	0	1	0	0	0	1
0	0	0	1	1	0	0	0	0	1
0	0	1	0	0	0	1	0	0	1
0	0	1	0	0	1	0	0	0	1
0	0	1	0	1	0	0	0	0	1
0	1	0	0	0	0	0	0	1	1
0	1	0	0	0	0	0	1	0	1
0	1	0	0	0	0	1	0	0	1
0	1	0	0	0	1	0	0	0	1
0	1	0	1	0	0	0	0	0	1
0	0	0	0	0	0	0	0	3	1
0	0	0	0	0	0	0	3	0	1
0	0	0	0	0	3	0	0	0	1
0	0	0	0	3	0	0	0	0	1
0	0	0	3	0	0	0	0	0	1
0	3	0	0	0	0	0	0	0	1
0	0	0	0	0	0	0	1	2	1
0	0	0	0	0	0	0	2	1	1
0	0	0	0	0	0	1	0	2	1
0	0	0	0	0	0	1	2	0	1
0	0	0	0	0	0	2	1	0	1
0	0	0	0	0	1	0	2	0	1
0	0	0	0	0	1	2	0	0	1
0	0	0	0	0	2	0	1	0	1
0	0	0	0	0	2	1	0	0	1
0	0	0	0	1	0	2	0	0	1
0	0	0	0	2	0	0	1	0	1
0	0	0	0	2	0	1	0	0	1
0	0	0	0	2	1	0	0	0	1
0	0	0	1	0	0	0	0	2	1
0	0	0	1	0	0	0	2	0	1
0	0	0	1	0	0	2	0	0	1
0	0	0	1	0	2	0	0	0	1
0	0	0	1	2	0	0	0	0	1
0	0	0	2	0	0	0	0	1	1
0	0	0	2	0	0	0	1	0	1
0	0	0	2	0	0	1	0	0	1
0	0	0	2	0	1	0	0	0	1
0	0	0	2	1	0	0	0	0	1
0	0	1	0	0	0	0	0	2	1
0	0	1	0	0	0	0	2	0	1
0	0	1	0	0	2	0	0	0	1
0	0	1	2	0	0	0	0	0	1
0	0	2	0	0	0	0	1	0	1
0	0	2	0	0	0	1	0	0	1
0	1	0	0	0	0	0	0	2	1
0	1	0	0	0	0	0	2	0	1
0	1	0	0	0	0	2	0	0	1
0	1	0	0	0	2	0	0	0	1
0	1	0	0	2	0	0	0	0	1
0	1	0	2	0	0	0	0	0	1
0	1	2	0	0	0	0	0	0	1
0	2	0	0	0	0	0	0	1	1
0	2	0	0	0	0	0	1	0	1
0	2	0	0	0	0	1	0	0	1
0	2	0	0	0	1	0	0	0	1
0	2	0	0	1	0	0	0	0	1
0	2	0	1	0	0	0	0	0	1
0	0	0	0	0	0	1	1	1	1
0	0	0	0	0	1	0	1	1	1
0	0	0	0	0	1	1	0	1	1
0	0	0	0	0	1	1	1	0	1
0	0	0	0	1	0	0	1	1	1
0	0	0	0	1	0	1	0	1	1
0	0	0	0	1	0	1	1	0	1
0	0	0	0	1	1	0	1	0	1
0	0	0	1	0	0	0	1	1	1
0	0	0	1	0	0	1	0	1	1
0	0	0	1	0	0	1	1	0	1
0	0	0	1	0	1	0	0	1	1
0	0	0	1	0	1	0	1	0	1
0	0	0	1	0	1	1	0	0	1
0	0	0	1	1	0	0	0	1	1
0	0	0	1	1	0	0	1	0	1
0	0	0	1	1	0	1	0	0	1
0	0	0	1	1	1	0	0	0	1
0	0	1	0	0	0	0	1	1	1
0	0	1	0	0	1	0	1	0	1
0	0	1	0	1	0	0	0	1	1
0	0	1	0	1	0	0	1	0	1
0	0	1	1	0	0	0	0	1	1
0	0	1	1	0	0	0	1	0	1
0	0	1	1	0	1	0	0	0	1
0	0	1	1	1	0	0	0	0	1
0	1	0	0	0	0	0	1	1	1
0	1	0	0	0	0	1	0	1	1
0	1	0	0	0	0	1	1	0	1
0	1	0	0	0	1	0	0	1	1
0	1	0	0	0	1	0	1	0	1
0	1	0	0	0	1	1	0	0	1
0	1	0	0	1	0	0	0	1	1
0	1	0	0	1	0	0	1	0	1
0	1	0	0	1	0	1	0	0	1
0	1	0	0	1	1	0	0	0	1
0	1	0	1	0	0	0	0	1	1
0	1	0	1	0	0	0	1	0	1
0	1	0	1	0	0	1	0	0	1
0	1	0	1	0	1	0	0	0	1
0	1	0	1	1	0	0	0	0	1
0	1	1	0	0	0	0	0	1	1
0	1	1	0	0	0	0	1	0	1
0	1	1	0	0	0	1	0	0	1
0	1	1	0	0	1	0	0	0	1
0	1	1	0	1	0	0	0	0	1
0	1	1	1	0	0	0	0	0	1
0	0	0	0	0	0	0	0	4	1
0	0	0	0	0	0	0	4	0	1
0	0	0	0	0	4	0	0	0	1
0	0	0	0	4	0	0	0	0	1
0	0	0	4	0	0	0	0	0	1
0	4	0	0	0	0	0	0	0	1
0	0	0	0	0	0	2	0	2	1
0	0	0	0	0	0	2	2	0	1
0	0	0	0	0	2	0	0	2	1
0	0	0	0	0	2	2	0	0	1
0	0	0	0	2	0	2	0	0	1
0	0	0	2	0	0	0	0	2	1
0	0	0	2	0	0	0	2	0	1
0	0	0	2	0	0	2	0	0	1
0	0	0	2	0	2	0	0	0	1
0	0	0	2	2	0	0	0	0	1
0	0	2	0	0	0	0	0	2	1
0	0	2	0	0	0	0	2	0	1
0	0	2	0	0	0	2	0	0	1
0	0	2	0	0	2	0	0	0	1
0	0	2	2	0	0	0	0	0	1
0	2	0	0	0	0	0	0	2	1
0	2	0	0	0	0	0	2	0	1
0	2	0	0	0	0	2	0	0	1
0	2	0	0	0	2	0	0	0	1
0	2	0	0	2	0	0	0	0	1
0	2	0	2	0	0	0	0	0	1
0	2	2	0	0	0	0	0	0	1
0	0	0	0	0	0	0	1	3	1
0	0	0	0	0	0	0	3	1	1
0	0	0	0	0	0	1	0	3	1
0	0	0	0	0	0	1	3	0	1
0	0	0	0	0	0	3	0	1	1
0	0	0	0	0	0	3	1	0	1
0	0	0	0	0	1	0	3	0	1
0	0	0	0	0	1	3	0	0	1
0	0	0	0	0	3	0	0	1	1
0	0	0	0	0	3	0	1	0	1
0	0	0	0	1	0	0	0	3	1
0	0	0	0	1	0	0	3	0	1
0	0	0	0	1	0	3	0	0	1
0	0	0	0	1	3	0	0	0	1
0	0	0	0	3	0	0	0	1	1
0	0	0	0	3	0	0	1	0	1
0	0	0	0	3	0	1	0	0	1
0	0	0	0	3	1	0	0	0	1
0	0	0	1	0	0	0	0	3	1
0	0	0	1	0	0	0	3	0	1
0	0	0	1	0	0	3	0	0	1
0	0	0	1	0	3	0	0	0	1
0	0	0	1	3	0	0	0	0	1
0	0	0	3	0	0	0	0	1	1
0	0	0	3	0	0	0	1	0	1
0	0	0	3	0	0	1	0	0	1
0	0	0	3	0	1	0	0	0	1
0	0	0	3	1	0	0	0	0	1
0	0	1	0	0	0	0	0	3	1
0	0	1	0	0	0	0	3	0	1
0	0	1	0	0	0	3	0	0	1
0	0	1	3	0	0	0	0	0	1
0	0	3	0	0	0	0	0	1	1
0	0	3	0	0	0	1	0	0	1
0	0	3	0	0	1	0	0	0	1
0	0	3	1	0	0	0	0	0	1
0	1	0	0	0	0	0	0	3	1
0	1	0	0	0	0	0	3	0	1
0	1	0	0	0	0	3	0	0	1
0	1	0	0	0	3	0	0	0	1
0	1	0	0	3	0	0	0	0	1
0	1	0	3	0	0	0	0	0	1
0	1	3	0	0	0	0	0	0	1
0	3	0	0	0	0	0	0	1	1
0	3	0	0	0	0	0	1	0	1
0	3	0	0	0	0	1	0	0	1
0	3	0	0	0	1	0	0	0	1
0	3	0	1	0	0	0	0	0	1
0	3	1	0	0	0	0	0	0	1
0	0	0	0	0	0	1	1	2	1
0	0	0	0	0	0	1	2	1	1
0	0	0	0	0	0	2	1	1	1
0	0	0	0	0	1	0	2	1	1
0	0	0	0	0	1	1	0	2	1
0	0	0	0	0	1	1	2	0	1
0	0	0	0	0	1	2	0	1	1
0	0	0	0	0	1	2	1	0	1
0	0	0	0	0	2	0	1	1	1
0	0	0	0	0	2	1	0	1	1
0	0	0	0	0	2	1	1	0	1
0	0	0	0	1	0	0	1	2	1
0	0	0	0	1	0	0	2	1	1
0	0	0	0	1	0	1	0	2	1
0	0	0	0	1	0	1	2	0	1
0	0	0	0	1	0	2	0	1	1
0	0	0	0	1	0	2	1	0	1
0	0	0	0	1	1	0	0	2	1
0	0	0	0	1	1	0	2	0	1
0	0	0	0	1	1	2	0	0	1
0	0	0	0	1	2	0	0	1	1
0	0	0	0	1	2	0	1	0	1
0	0	0	0	1	2	1	0	0	1
0	0	0	0	2	0	0	1	1	1
0	0	0	0	2	0	1	0	1	1
0	0	0	0	2	0	1	1	0	1
0	0	0	0	2	1	0	1	0	1
0	0	0	0	2	1	1	0	0	1
0	0	0	1	0	0	0	1	2	1
0	0	0	1	0	0	0	2	1	1
0	0	0	1	0	0	1	0	2	1
0	0	0	1	0	0	1	2	0	1
0	0	0	1	0	0	2	0	1	1
0	0	0	1	0	0	2	1	0	1
0	0	0	1	0	1	0	0	2	1
0	0	0	1	0	1	0	2	0	1
0	0	0	1	0	1	2	0	0	1
0	0	0	1	0	2	0	0	1	1
0	0	0	1	0	2	0	1	0	1
0	0	0	1	0	2	1	0	0	1
0	0	0	1	1	0	0	0	2	1
0	0	0	1	1	0	0	2	0	1
0	0	0	1	1	0	2	0	0	1
0	0	0	1	1	2	0	0	0	1
0	0	0	1	2	0	0	0	1	1
0	0	0	1	2	0	0	1	0	1
0	0	0	1	2	0	1	0	0	1
0	0	0	1	2	1	0	0	0	1
0	0	0	2	0	0	0	1	1	1
0	0	0	2	0	0	1	0	1	1
0	0	0	2	0	0	1	1	0	1
0	0	0	2	0	1	0	0	1	1
0	0	0	2	0	1	0	1	0	1
0	0	0	2	0	1	1	0	0	1
0	0	0	2	1	0	0	1	0	1
0	0	0	2	1	1	0	0	0	1
0	0	1	0	0	0	0	1	2	1
0	0	1	0	0	0	0	2	1	1
0	0	1	0	0	0	1	0	2	1
0	0	1	0	0	0	1	2	0	1
0	0	1	0	0	0	2	0	1	1
0	0	1	0	0	0	2	1	0	1
0	0	1	0	0	1	0	0	2	1
0	0	1	0	0	1	0	2	0	1
0	0	1	0	0	1	2	0	0	1
0	0	1	0	0	2	0	1	0	1
0	0	1	0	0	2	1	0	0	1
0	0	1	0	1	0	0	0	2	1
0	0	1	0	1	0	0	2	0	1
0	0	1	0	1	0	2	0	0	1
0	0	1	0	1	2	0	0	0	1
0	0	1	0	2	0	0	0	1	1
0	0	1	0	2	0	0	1	0	1
0	0	1	0	2	1	0	0	0	1
0	0	1	1	0	0	0	0	2	1
0	0	1	1	0	0	0	2	0	1
0	0	1	1	0	0	2	0	0	1
0	0	1	1	0	2	0	0	0	1
0	0	1	1	2	0	0	0	0	1
0	0	1	2	0	0	0	0	1	1
0	0	1	2	0	0	0	1	0	1
0	0	1	2	0	0	1	0	0	1
0	0	1	2	0	1	0	0	0	1
0	0	1	2	1	0	0	0	0	1
0	0	2	0	0	0	0	1	1	1
0	0	2	0	0	0	1	0	1	1
0	0	2	0	0	0	1	1	0	1
0	0	2	0	0	1	0	0	1	1
0	0	2	0	0	1	0	1	0	1
0	0	2	0	1	0	0	0	1	1
0	0	2	0	1	0	0	1	0	1
0	0	2	0	1	0	1	0	0	1
0	0	2	0	1	1	0	0	0	1
0	0	2	1	0	0	0	0	1	1
0	0	2	1	0	0	0	1	0	1
0	0	2	1	0	0	1	0	0	1
0	0	2	1	0	1	0	0	0	1
0	0	2	1	1	0	0	0	0	1
0	1	0	0	0	0	0	1	2	1
0	1	0	0	0	0	0	2	1	1
0	1	0	0	0	0	1	0	2	1
0	1	0	0	0	0	1	2	0	1
0	1	0	0	0	0	2	0	1	1
0	1	0	0	0	1	0	0	2	1
0	1	0	0	0	1	0	2	0	1
0	1	0	0	0	1	2	0	0	1
0	1	0	0	0	2	0	0	1	1
0	1	0	0	0	2	0	1	0	1
0	1	0	0	0	2	1	0	0	1
0	1	0	0	1	0	0	0	2	1
0	1	0	0	1	0	0	2	0	1
0	1	0	0	1	2	0	0	0	1
0	1	0	0	2	0	0	0	1	1
0	1	0	0	2	0	0	1	0	1
0	1	0	0	2	0	1	0	0	1
0	1	0	0	2	1	0	0	0	1
0	1	0	1	0	0	0	0	2	1
0	1	0	1	0	0	0	2	0	1
0	1	0	1	0	0	2	0	0	1
0	1	0	1	0	2	0	0	0	1
0	1	0	1	2	0	0	0	0	1
0	1	0	2	0	0	0	0	1	1
0	1	0	2	0	0	0	1	0	1
0	1	0	2	0	0	1	0	0	1
0	1	0	2	0	1	0	0	0	1
0	1	0	2	1	0	0	0	0	1
0	1	1	0	0	0	0	0	2	1
0	1	1	0	0	0	0	2	0	1
0	1	1	0	0	0	2	0	0	1
0	1	1	0	0	2	0	0	0	1
0	1	1	0	2	0	0	0	0	1
0	1	1	2	0	0	0	0	0	1
0	1	2	0	0	0	0	0	1	1
0	1	2	0	0	0	0	1	0	1
0	1	2	0	0	0	1	0	0	1
0	1	2	0	0	1	0	0	0	1
0	1	2	0	1	0	0	0	0	1
0	1	2	1	0	0	0	0	0	1
0	2	0	0	0	0	0	1	1	1
0	2	0	0	0	0	1	0	1	1
0	2	0	0	0	0	1	1	0	1
0	2	0	0	0	1	0	0	1	1
0	2	0	0	0	1	0	1	0	1
0	2	0	0	0	1	1	0	0	1
0	2	0	0	1	0	0	0	1	1
0	2	0	0	1	0	0	1	0	1
0	2	0	0	1	0	1	0	0	1
0	2	0	1	0	0	0	0	1	1
0	2	0	1	0	0	0	1	0	1
0	2	0	1	0	0	1	0	0	1
0	2	0	1	0	1	0	0	0	1
0	2	0	1	1	0	0	0	0	1
0	2	1	0	0	0	0	0	1	1
0	2	1	0	0	0	0	1	0	1
0	2	1	0	0	0	1	0	0	1
0	2	1	0	0	1	0	0	0	1
0	2	1	0	1	0	0	0	0	1
0	2	1	1	0	0	0	0	0	1
0	0	0	0	0	1	1	1	1	1
0	0	0	0	1	0	1	1	1	1
0	0	0	0	1	1	0	1	1	1
0	0	0	0	1	1	1	0	1	1
0	0	0	0	1	1	1	1	0	1
0	0	0	1	0	0	1	1	1	1
0	0	0	1	0	1	0	1	1	1
0	0	0	1	0	1	1	0	1	1
0	0	0	1	0	1	1	1	0	1
0	0	0	1	1	0	0	1	1	1
0	0	0	1	1	0	1	0	1	1
0	0	0	1	1	0	1	1	0	1
0	0	0	1	1	1	0	0	1	1
0	0	0	1	1	1	0	1	0	1
0	0	0	1	1	1	1	0	0	1
0	0	1	0	0	0	1	1	1	1
0	0	1	0	0	1	0	1	1	1
0	0	1	0	0	1	1	0	1	1
0	0	1	0	0	1	1	1	0	1
0	0	1	0	1	0	0	1	1	1
0	0	1	0	1	0	1	0	1	1
0	0	1	0	1	0	1	1	0	1
0	0	1	0	1	1	0	0	1	1
0	0	1	0	1	1	0	1	0	1
0	0	1	0	1	1	1	0	0	1
0	0	1	1	0	0	0	1	1	1
0	0	1	1	0	0	1	0	1	1
0	0	1	1	0	0	1	1	0	1
0	0	1	1	0	1	0	0	1	1
0	0	1	1	0	1	0	1	0	1
0	0	1	1	0	1	1	0	0	1
0	0	1	1	1	0	0	0	1	1
0	0	1	1	1	0	0	1	0	1
0	0	1	1	1	0	1	0	0	1
0	0	1	1	1	1	0	0	0	1
0	1	0	0	0	0	1	1	1	1
0	1	0	0	0	1	0	1	1	1
0	1	0	0	0	1	1	0	1	1
0	1	0	0	0	1	1	1	0	1
0	1	0	0	1	0	0	1	1	1
0	1	0	0	1	0	1	0	1	1
0	1	0	0	1	0	1	1	0	1
0	1	0	0	1	1	0	0	1	1
0	1	0	0	1	1	0	1	0	1
0	1	0	0	1	1	1	0	0	1
0	1	0	1	0	0	0	1	1	1
0	1	0	1	0	0	1	0	1	1
0	1	0	1	0	0	1	1	0	1
0	1	0	1	0	1	0	0	1	1
0	1	0	1	0	1	0	1	0	1
0	1	0	1	0	1	1	0	0	1
0	1	0	1	1	0	0	0	1	1
0	1	0	1	1	0	0	1	0	1
0	1	0	1	1	0	1	0	0	1
0	1	0	1	1	1	0	0	0	1
0	1	1	0	0	0	0	1	1	1
0	1	1	0	0	0	1	0	1	1
0	1	1	0	0	0	1	1	0	1
0	1	1	0	0	1	0	0	1	1
0	1	1	0	0	1	0	1	0	1
0	1	1	0	0	1	1	0	0	1
0	1	1	0	1	0	0	0	1	1
0	1	1	0	1	0	0	1	0	1
0	1	1	0	1	0	1	0	0	1
0	1	1	0	1	1	0	0	0	1
0	1	1	1	0	0	0	0	1	1
0	1	1	1	0	0	0	1	0	1
0	1	1	1	0	0	1	0	0	1
0	1	1	1	0	1	0	0	0	1
0	1	1	1	1	0	0	0	0	1
0	0	0	0	0	0	0	0	5	1
0	0	0	0	0	0	0	5	0	1
0	0	0	0	0	0	5	0	0	1
0	0	0	0	0	5	0	0	0	1
0	0	0	0	5	0	0	0	0	1
0	0	0	5	0	0	0	0	0	1
0	0	5	0	0	0	0	0	0	1
0	5	0	0	0	0	0	0	0	1
0	0	0	0	0	0	0	2	3	1
0	0	0	0	0	0	0	3	2	1
0	0	0	0	0	0	2	0	3	1
0	0	0	0	0	0	2	3	0	1
0	0	0	0	0	0	3	0	2	1
0	0	0	0	0	0	3	2	0	1
0	0	0	0	0	2	0	3	0	1
0	0	0	0	0	3	0	0	2	1
0	0	0	0	0	3	0	2	0	1
0	0	0	0	0	3	2	0	0	1
0	0	0	0	2	0	0	0	3	1
0	0	0	0	2	0	0	3	0	1
0	0	0	0	2	0	3	0	0	1
0	0	0	0	2	3	0	0	0	1
0	0	0	0	3	0	0	0	2	1
0	0	0	0	3	0	0	2	0	1
0	0	0	0	3	0	2	0	0	1
0	0	0	2	0	0	0	0	3	1
0	0	0	2	0	0	0	3	0	1
0	0	0	2	0	0	3	0	0	1
0	0	0	2	0	3	0	0	0	1
0	0	0	2	3	0	0	0	0	1
0	0	0	3	0	0	0	0	2	1
0	0	0	3	0	0	0	2	0	1
0	0	0	3	0	2	0	0	0	1
0	0	0	3	2	0	0	0	0	1
0	0	2	0	0	0	0	0	3	1
0	0	2	0	0	0	0	3	0	1
0	0	2	0	0	0	3	0	0	1
0	0	2	0	0	3	0	0	0	1
0	0	2	0	3	0	0	0	0	1
0	0	2	3	0	0	0	0	0	1
0	0	3	0	0	0	0	2	0	1
0	0	3	0	0	0	2	0	0	1
0	0	3	0	2	0	0	0	0	1
0	0	3	2	0	0	0	0	0	1
0	2	0	0	0	0	0	0	3	1
0	2	0	0	0	0	0	3	0	1
0	2	0	0	0	0	3	0	0	1
0	2	0	0	3	0	0	0	0	1
0	2	0	3	0	0	0	0	0	1
0	2	3	0	0	0	0	0	0	1
0	3	0	0	0	0	0	0	2	1
0	3	0	0	0	0	0	2	0	1
0	3	0	0	0	0	2	0	0	1
0	3	0	0	0	2	0	0	0	1
0	3	0	0	2	0	0	0	0	1
0	3	0	2	0	0	0	0	0	1
0	3	2	0	0	0	0	0	0	1
0	0	0	0	0	0	0	1	4	1
0	0	0	0	0	0	1	0	4	1
0	0	0	0	0	0	1	4	0	1
0	0	0	0	0	0	4	0	1	1
0	0	0	0	0	0	4	1	0	1
0	0	0	0	0	1	0	0	4	1
0	0	0	0	0	1	0	4	0	1
0	0	0	0	0	1	4	0	0	1
0	0	0	0	0	4	0	0	1	1
0	0	0	0	0	4	0	1	0	1
0	0	0	0	0	4	1	0	0	1
0	0	0	0	1	0	0	4	0	1
0	0	0	0	1	4	0	0	0	1
0	0	0	0	4	0	0	0	1	1
0	0	0	0	4	0	0	1	0	1
0	0	0	0	4	1	0	0	0	1
0	0	0	1	0	0	0	0	4	1
0	0	0	1	0	0	0	4	0	1
0	0	0	1	0	0	4	0	0	1
0	0	0	1	0	4	0	0	0	1
0	0	0	1	4	0	0	0	0	1
0	0	0	4	0	0	0	0	1	1
0	0	0	4	0	0	0	1	0	1
0	0	0	4	0	0	1	0	0	1
0	0	0	4	0	1	0	0	0	1
0	0	0	4	1	0	0	0	0	1
0	0	1	0	0	0	0	0	4	1
0	0	1	0	0	0	0	4	0	1
0	0	1	0	0	0	4	0	0	1
0	0	1	0	0	4	0	0	0	1
0	0	1	0	4	0	0	0	0	1
0	0	1	4	0	0	0	0	0	1
0	0	4	0	0	0	0	0	1	1
0	0	4	0	0	0	1	0	0	1
0	0	4	0	0	1	0	0	0	1
0	0	4	0	1	0	0	0	0	1
0	0	4	1	0	0	0	0	0	1
0	1	0	0	0	0	0	0	4	1
0	1	0	0	0	0	0	4	0	1
0	1	0	0	0	0	4	0	0	1
0	1	0	0	0	4	0	0	0	1
0	1	0	0	4	0	0	0	0	1
0	1	0	4	0	0	0	0	0	1
0	1	4	0	0	0	0	0	0	1
0	4	0	0	0	0	0	0	1	1
0	4	0	0	0	0	1	0	0	1
0	4	0	0	0	1	0	0	0	1
0	4	0	0	1	0	0	0	0	1
0	4	0	1	0	0	0	0	0	1
0	4	1	0	0	0	0	0	0	1
0	0	0	0	0	0	1	2	2	1
0	0	0	0	0	0	2	1	2	1
0	0	0	0	0	0	2	2	1	1
0	0	0	0	0	1	0	2	2	1
0	0	0	0	0	1	2	0	2	1
0	0	0	0	0	2	0	1	2	1
0	0	0	0	0	2	0	2	1	1
0	0	0	0	0	2	1	0	2	1
0	0	0	0	0	2	1	2	0	1
0	0	0	0	0	2	2	0	1	1
0	0	0	0	0	2	2	1	0	1
0	0	0	0	1	0	2	0	2	1
0	0	0	0	1	0	2	2	0	1
0	0	0	0	1	2	0	2	0	1
0	0	0	0	1	2	2	0	0	1
0	0	0	0	2	0	0	1	2	1
0	0	0	0	2	0	0	2	1	1
0	0	0	0	2	0	1	0	2	1
0	0	0	0	2	0	1	2	0	1
0	0	0	0	2	0	2	0	1	1
0	0	0	0	2	0	2	1	0	1
0	0	0	0	2	1	0	2	0	1
0	0	0	0	2	1	2	0	0	1
0	0	0	0	2	2	0	0	1	1
0	0	0	0	2	2	0	1	0	1
0	0	0	0	2	2	1	0	0	1
0	0	0	1	0	0	0	2	2	1
0	0	0	1	0	0	2	0	2	1
0	0	0	1	0	0	2	2	0	1
0	0	0	1	0	2	0	2	0	1
0	0	0	1	0	2	2	0	0	1
0	0	0	1	2	0	0	0	2	1
0	0	0	1	2	0	0	2	0	1
0	0	0	1	2	0	2	0	0	1
0	0	0	1	2	2	0	0	0	1
0	0	0	2	0	0	0	1	2	1
0	0	0	2	0	0	0	2	1	1
0	0	0	2	0	0	1	0	2	1
0	0	0	2	0	0	1	2	0	1
0	0	0	2	0	0	2	1	0	1
0	0	0	2	0	1	0	0	2	1
0	0	0	2	0	1	0	2	0	1
0	0	0	2	0	1	2	0	0	1
0	0	0	2	0	2	0	0	1	1
0	0	0	2	0	2	0	1	0	1
0	0	0	2	0	2	1	0	0	1
0	0	0	2	1	0	0	0	2	1
0	0	0	2	1	0	0	2	0	1
0	0	0	2	1	0	2	0	0	1
0	0	0	2	1	2	0	0	0	1
0	0	0	2	2	0	0	0	1	1
0	0	0	2	2	0	0	1	0	1
0	0	0	2	2	0	1	0	0	1
0	0	1	0	0	0	0	2	2	1
0	0	1	0	0	0	2	0	2	1
0	0	1	0	0	0	2	2	0	1
0	0	1	0	0	2	0	2	0	1
0	0	1	0	0	2	2	0	0	1
0	0	1	0	2	0	2	0	0	1
0	0	1	2	0	0	0	0	2	1
0	0	1	2	0	0	0	2	0	1
0	0	1	2	0	0	2	0	0	1
0	0	1	2	0	2	0	0	0	1
0	0	1	2	2	0	0	0	0	1
0	0	2	0	0	0	0	1	2	1
0	0	2	0	0	0	0	2	1	1
0	0	2	0	0	0	1	0	2	1
0	0	2	0	0	0	1	2	0	1
0	0	2	0	0	0	2	0	1	1
0	0	2	0	0	0	2	1	0	1
0	0	2	0	0	1	0	0	2	1
0	0	2	0	0	1	0	2	0	1
0	0	2	0	0	2	0	1	0	1
0	0	2	0	0	2	1	0	0	1
0	0	2	0	1	0	0	0	2	1
0	0	2	0	1	0	0	2	0	1
0	0	2	0	1	0	2	0	0	1
0	0	2	0	1	2	0	0	0	1
0	0	2	0	2	0	0	1	0	1
0	0	2	0	2	0	1	0	0	1
0	0	2	0	2	1	0	0	0	1
0	0	2	1	0	0	0	0	2	1
0	0	2	1	0	0	0	2	0	1
0	0	2	1	0	0	2	0	0	1
0	0	2	1	0	2	0	0	0	1
0	0	2	1	2	0	0	0	0	1
0	0	2	2	0	0	0	0	1	1
0	0	2	2	0	0	0	1	0	1
0	0	2	2	0	0	1	0	0	1
0	0	2	2	0	1	0	0	0	1
0	0	2	2	1	0	0	0	0	1
0	1	0	0	0	0	0	2	2	1
0	1	0	0	0	0	2	0	2	1
0	1	0	0	0	0	2	2	0	1
0	1	0	0	0	2	0	0	2	1
0	1	0	0	0	2	0	2	0	1
0	1	0	0	0	2	2	0	0	1
0	1	0	0	2	0	0	0	2	1
0	1	0	0	2	0	0	2	0	1
0	1	0	0	2	0	2	0	0	1
0	1	0	0	2	2	0	0	0	1
0	1	0	2	0	0	0	0	2	1
0	1	0	2	0	0	0	2	0	1
0	1	0	2	0	0	2	0	0	1
0	1	0	2	0	2	0	0	0	1
0	1	2	0	0	0	0	0	2	1
0	1	2	0	0	0	0	2	0	1
0	1	2	0	0	0	2	0	0	1
0	1	2	0	0	2	0	0	0	1
0	1	2	0	2	0	0	0	0	1
0	1	2	2	0	0	0	0	0	1
0	2	0	0	0	0	0	1	2	1
0	2	0	0	0	0	0	2	1	1
0	2	0	0	0	0	1	0	2	1
0	2	0	0	0	0	1	2	0	1
0	2	0	0	0	0	2	0	1	1
0	2	0	0	0	0	2	1	0	1
0	2	0	0	0	1	0	0	2	1
0	2	0	0	0	1	0	2	0	1
0	2	0	0	0	1	2	0	0	1
0	2	0	0	0	2	0	0	1	1
0	2	0	0	0	2	0	1	0	1
0	2	0	0	0	2	1	0	0	1
0	2	0	0	1	0	0	0	2	1
0	2	0	0	1	0	0	2	0	1
0	2	0	0	1	0	2	0	0	1
0	2	0	0	1	2	0	0	0	1
0	2	0	0	2	0	0	0	1	1
0	2	0	0	2	0	0	1	0	1
0	2	0	0	2	0	1	0	0	1
0	2	0	0	2	1	0	0	0	1
0	2	0	1	0	0	0	0	2	1
0	2	0	1	0	0	0	2	0	1
0	2	0	1	0	0	2	0	0	1
0	2	0	1	0	2	0	0	0	1
0	2	0	1	2	0	0	0	0	1
0	2	0	2	0	0	0	0	1	1
0	2	0	2	0	0	0	1	0	1
0	2	0	2	0	0	1	0	0	1
0	2	0	2	0	1	0	0	0	1
0	2	0	2	1	0	0	0	0	1
0	2	1	0	0	0	0	0	2	1
0	2	1	0	0	0	0	2	0	1
0	2	1	0	0	2	0	0	0	1
0	2	1	0	2	0	0	0	0	1
0	2	1	2	0	0	0	0	0	1
0	2	2	0	0	0	0	0	1	1
0	2	2	0	0	0	0	1	0	1
0	2	2	0	0	0	1	0	0	1
0	2	2	0	0	1	0	0	0	1
0	2	2	0	1	0	0	0	0	1
0	2	2	1	0	0	0	0	0	1
0	0	0	0	0	0	1	1	3	1
0	0	0	0	0	0	1	3	1	1
0	0	0	0	0	0	3	1	1	1
0	0	0	0	0	1	0	1	3	1
0	0	0	0	0	1	0	3	1	1
0	0	0	0	0	1	1	3	0	1
0	0	0	0	0	1	3	0	1	1
0	0	0	0	0	1	3	1	0	1
0	0	0	0	0	3	0	1	1	1
0	0	0	0	0	3	1	0	1	1
0	0	0	0	0	3	1	1	0	1
0	0	0	0	1	0	0	1	3	1
0	0	0	0	1	0	0	3	1	1
0	0	0	0	1	0	1	0	3	1
0	0	0	0	1	0	1	3	0	1
0	0	0	0	1	0	3	0	1	1
0	0	0	0	1	0	3	1	0	1
0	0	0	0	1	1	0	0	3	1
0	0	0	0	1	1	0	3	0	1
0	0	0	0	1	1	3	0	0	1
0	0	0	0	1	3	0	1	0	1
0	0	0	0	1	3	1	0	0	1
0	0	0	0	3	0	0	1	1	1
0	0	0	0	3	0	1	0	1	1
0	0	0	0	3	0	1	1	0	1
0	0	0	0	3	1	0	0	1	1
0	0	0	0	3	1	0	1	0	1
0	0	0	0	3	1	1	0	0	1
0	0	0	1	0	0	0	1	3	1
0	0	0	1	0	0	0	3	1	1
0	0	0	1	0	0	1	0	3	1
0	0	0	1	0	0	1	3	0	1
0	0	0	1	0	0	3	0	1	1
0	0	0	1	0	0	3	1	0	1
0	0	0	1	0	1	0	0	3	1
0	0	0	1	0	1	0	3	0	1
0	0	0	1	0	1	3	0	0	1
0	0	0	1	0	3	0	0	1	1
0	0	0	1	0	3	0	1	0	1
0	0	0	1	0	3	1	0	0	1
0	0	0	1	1	0	0	0	3	1
0	0	0	1	1	0	0	3	0	1
0	0	0	1	1	0	3	0	0	1
0	0	0	1	1	3	0	0	0	1
0	0	0	1	3	0	0	0	1	1
0	0	0	1	3	0	0	1	0	1
0	0	0	1	3	0	1	0	0	1
0	0	0	1	3	1	0	0	0	1
0	0	0	3	0	0	0	1	1	1
0	0	0	3	0	0	1	0	1	1
0	0	0	3	0	0	1	1	0	1
0	0	0	3	0	1	0	0	1	1
0	0	0	3	0	1	0	1	0	1
0	0	0	3	0	1	1	0	0	1
0	0	0	3	1	0	0	0	1	1
0	0	0	3	1	0	0	1	0	1
0	0	0	3	1	0	1	0	0	1
0	0	0	3	1	1	0	0	0	1
0	0	1	0	0	0	0	1	3	1
0	0	1	0	0	0	0	3	1	1
0	0	1	0	0	0	1	0	3	1
0	0	1	0	0	0	1	3	0	1
0	0	1	0	0	0	3	0	1	1
0	0	1	0	0	0	3	1	0	1
0	0	1	0	0	1	0	3	0	1
0	0	1	0	0	1	3	0	0	1
0	0	1	0	0	3	0	0	1	1
0	0	1	0	0	3	0	1	0	1
0	0	1	0	0	3	1	0	0	1
0	0	1	0	1	0	0	3	0	1
0	0	1	0	1	0	3	0	0	1
0	0	1	0	1	3	0	0	0	1
0	0	1	0	3	0	0	0	1	1
0	0	1	0	3	0	0	1	0	1
0	0	1	0	3	0	1	0	0	1
0	0	1	0	3	1	0	0	0	1
0	0	1	1	0	0	0	0	3	1
0	0	1	1	0	0	0	3	0	1
0	0	1	1	0	0	3	0	0	1
0	0	1	1	0	3	0	0	0	1
0	0	1	1	3	0	0	0	0	1
0	0	1	3	0	0	0	0	1	1
0	0	1	3	0	0	0	1	0	1
0	0	1	3	0	0	1	0	0	1
0	0	1	3	0	1	0	0	0	1
0	0	1	3	1	0	0	0	0	1
0	0	3	0	0	0	0	1	1	1
0	0	3	0	0	0	1	0	1	1
0	0	3	0	0	0	1	1	0	1
0	0	3	0	0	1	0	1	0	1
0	0	3	0	0	1	1	0	0	1
0	0	3	0	1	0	0	0	1	1
0	0	3	0	1	0	0	1	0	1
0	0	3	0	1	0	1	0	0	1
0	0	3	0	1	1	0	0	0	1
0	0	3	1	0	0	0	0	1	1
0	0	3	1	0	0	0	1	0	1
0	0	3	1	0	0	1	0	0	1
0	0	3	1	0	1	0	0	0	1
0	0	3	1	1	0	0	0	0	1
0	1	0	0	0	0	0	1	3	1
0	1	0	0	0	0	0	3	1	1
0	1	0	0	0	0	1	0	3	1
0	1	0	0	0	0	1	3	0	1
0	1	0	0	0	0	3	0	1	1
0	1	0	0	0	0	3	1	0	1
0	1	0	0	0	1	0	0	3	1
0	1	0	0	0	1	0	3	0	1
0	1	0	0	0	1	3	0	0	1
0	1	0	0	0	3	0	0	1	1
0	1	0	0	0	3	0	1	0	1
0	1	0	0	0	3	1	0	0	1
0	1	0	0	1	0	0	0	3	1
0	1	0	0	1	0	0	3	0	1
0	1	0	0	1	0	3	0	0	1
0	1	0	0	1	3	0	0	0	1
0	1	0	0	3	0	0	0	1	1
0	1	0	0	3	0	0	1	0	1
0	1	0	0	3	0	1	0	0	1
0	1	0	0	3	1	0	0	0	1
0	1	0	1	0	0	0	0	3	1
0	1	0	1	0	0	0	3	0	1
0	1	0	1	0	0	3	0	0	1
0	1	0	1	0	3	0	0	0	1
0	1	0	1	3	0	0	0	0	1
0	1	0	3	0	0	0	0	1	1
0	1	0	3	0	0	0	1	0	1
0	1	0	3	0	0	1	0	0	1
0	1	0	3	0	1	0	0	0	1
0	1	0	3	1	0	0	0	0	1
0	1	1	0	0	0	0	0	3	1
0	1	1	0	0	0	0	3	0	1
0	1	1	0	0	0	3	0	0	1
0	1	1	0	0	3	0	0	0	1
0	1	1	0	3	0	0	0	0	1
0	1	1	3	0	0	0	0	0	1
0	1	3	0	0	0	0	0	1	1
0	1	3	0	0	0	0	1	0	1
0	1	3	0	0	0	1	0	0	1
0	1	3	0	0	1	0	0	0	1
0	1	3	1	0	0	0	0	0	1
0	3	0	0	0	0	0	1	1	1
0	3	0	0	0	0	1	0	1	1
0	3	0	0	0	0	1	1	0	1
0	3	0	0	0	1	0	0	1	1
0	3	0	0	0	1	0	1	0	1
0	3	0	0	0	1	1	0	0	1
0	3	0	0	1	0	0	0	1	1
0	3	0	0	1	0	0	1	0	1
0	3	0	0	1	0	1	0	0	1
0	3	0	0	1	1	0	0	0	1
0	3	0	1	0	0	0	0	1	1
0	3	0	1	0	0	0	1	0	1
0	3	0	1	0	0	1	0	0	1
0	3	0	1	0	1	0	0	0	1
0	3	0	1	1	0	0	0	0	1
0	3	1	0	0	0	0	0	1	1
0	3	1	0	0	0	0	1	0	1
0	3	1	0	0	0	1	0	0	1
0	3	1	0	0	1	0	0	0	1
0	3	1	0	1	0	0	0	0	1
0	3	1	1	0	0	0	0	0	1
0	0	0	0	0	1	1	1	2	1
0	0	0	0	0	1	1	2	1	1
0	0	0	0	0	1	2	1	1	1
0	0	0	0	0	2	1	1	1	1
0	0	0	0	1	0	1	1	2	1
0	0	0	0	1	0	1	2	1	1
0	0	0	0	1	0	2	1	1	1
0	0	0	0	1	1	0	1	2	1
0	0	0	0	1	1	0	2	1	1
0	0	0	0	1	1	1	0	2	1
0	0	0	0	1	1	1	2	0	1
0	0	0	0	1	1	2	0	1	1
0	0	0	0	1	1	2	1	0	1
0	0	0	0	1	2	0	1	1	1
0	0	0	0	1	2	1	0	1	1
0	0	0	0	1	2	1	1	0	1
0	0	0	0	2	0	1	1	1	1
0	0	0	0	2	1	0	1	1	1
0	0	0	0	2	1	1	0	1	1
0	0	0	0	2	1	1	1	0	1
0	0	0	1	0	0	1	1	2	1
0	0	0	1	0	0	1	2	1	1
0	0	0	1	0	0	2	1	1	1
0	0	0	1	0	1	0	1	2	1
0	0	0	1	0	1	0	2	1	1
0	0	0	1	0	1	1	0	2	1
0	0	0	1	0	1	1	2	0	1
0	0	0	1	0	1	2	0	1	1
0	0	0	1	0	1	2	1	0	1
0	0	0	1	0	2	0	1	1	1
0	0	0	1	0	2	1	0	1	1
0	0	0	1	0	2	1	1	0	1
0	0	0	1	1	0	0	1	2	1
0	0	0	1	1	0	0	2	1	1
0	0	0	1	1	0	1	0	2	1
0	0	0	1	1	0	1	2	0	1
0	0	0	1	1	0	2	0	1	1
0	0	0	1	1	0	2	1	0	1
0	0	0	1	1	1	0	0	2	1
0	0	0	1	1	1	0	2	0	1
0	0	0	1	1	1	2	0	0	1
0	0	0	1	1	2	0	0	1	1
0	0	0	1	1	2	0	1	0	1
0	0	0	1	1	2	1	0	0	1
0	0	0	1	2	0	0	1	1	1
0	0	0	1	2	0	1	0	1	1
0	0	0	1	2	0	1	1	0	1
0	0	0	1	2	1	0	0	1	1
0	0	0	1	2	1	0	1	0	1
0	0	0	1	2	1	1	0	0	1
0	0	0	2	0	0	1	1	1	1
0	0	0	2	0	1	0	1	1	1
0	0	0	2	0	1	1	0	1	1
0	0	0	2	0	1	1	1	0	1
0	0	0	2	1	0	0	1	1	1
0	0	0	2	1	0	1	0	1	1
0	0	0	2	1	0	1	1	0	1
0	0	0	2	1	1	0	1	0	1
0	0	0	2	1	1	1	0	0	1
0	0	1	0	0	0	1	1	2	1
0	0	1	0	0	0	1	2	1	1
0	0	1	0	0	0	2	1	1	1
0	0	1	0	0	1	0	1	2	1
0	0	1	0	0	1	0	2	1	1
0	0	1	0	0	1	1	0	2	1
0	0	1	0	0	1	1	2	0	1
0	0	1	0	0	1	2	0	1	1
0	0	1	0	0	1	2	1	0	1
0	0	1	0	0	2	0	1	1	1
0	0	1	0	0	2	1	0	1	1
0	0	1	0	0	2	1	1	0	1
0	0	1	0	1	0	0	1	2	1
0	0	1	0	1	0	0	2	1	1
0	0	1	0	1	0	1	0	2	1
0	0	1	0	1	0	1	2	0	1
0	0	1	0	1	0	2	0	1	1
0	0	1	0	1	0	2	1	0	1
0	0	1	0	1	1	0	0	2	1
0	0	1	0	1	1	2	0	0	1
0	0	1	0	1	2	0	0	1	1
0	0	1	0	1	2	0	1	0	1
0	0	1	0	1	2	1	0	0	1
0	0	1	0	2	0	0	1	1	1
0	0	1	0	2	0	1	0	1	1
0	0	1	0	2	0	1	1	0	1
0	0	1	0	2	1	0	0	1	1
0	0	1	0	2	1	0	1	0	1
0	0	1	0	2	1	1	0	0	1
0	0	1	1	0	0	0	1	2	1
0	0	1	1	0	0	0	2	1	1
0	0	1	1	0	0	1	0	2	1
0	0	1	1	0	0	1	2	0	1
0	0	1	1	0	0	2	0	1	1
0	0	1	1	0	0	2	1	0	1
0	0	1	1	0	1	0	0	2	1
0	0	1	1	0	1	0	2	0	1
0	0	1	1	0	1	2	0	0	1
0	0	1	1	0	2	0	0	1	1
0	0	1	1	0	2	0	1	0	1
0	0	1	1	0	2	1	0	0	1
0	0	1	1	1	0	0	0	2	1
0	0	1	1	1	0	0	2	0	1
0	0	1	1	1	0	2	0	0	1
0	0	1	1	1	2	0	0	0	1
0	0	1	1	2	0	0	0	1	1
0	0	1	1	2	0	0	1	0	1
0	0	1	1	2	0	1	0	0	1
0	0	1	1	2	1	0	0	0	1
0	0	1	2	0	0	0	1	1	1
0	0	1	2	0	0	1	0	1	1
0	0	1	2	0	0	1	1	0	1
0	0	1	2	0	1	0	0	1	1
0	0	1	2	0	1	0	1	0	1
0	0	1	2	0	1	1	0	0	1
0	0	1	2	1	0	0	0	1	1
0	0	1	2	1	0	0	1	0	1
0	0	1	2	1	0	1	0	0	1
0	0	1	2	1	1	0	0	0	1
0	0	2	0	0	0	1	1	1	1
0	0	2	0	0	1	0	1	1	1
0	0	2	0	0	1	1	1	0	1
0	0	2	0	1	0	0	1	1	1
0	0	2	0	1	0	1	0	1	1
0	0	2	0	1	0	1	1	0	1
0	0	2	0	1	1	0	1	0	1
0	0	2	0	1	1	1	0	0	1
0	0	2	1	0	0	0	1	1	1
0	0	2	1	0	0	1	0	1	1
0	0	2	1	0	0	1	1	0	1
0	0	2	1	0	1	0	0	1	1
0	0	2	1	0	1	0	1	0	1
0	0	2	1	0	1	1	0	0	1
0	0	2	1	1	0	0	0	1	1
0	0	2	1	1	0	0	1	0	1
0	0	2	1	1	0	1	0	0	1
0	0	2	1	1	1	0	0	0	1
0	1	0	0	0	0	1	1	2	1
0	1	0	0	0	0	1	2	1	1
0	1	0	0	0	0	2	1	1	1
0	1	0	0	0	1	0	1	2	1
0	1	0	0	0	1	0	2	1	1
0	1	0	0	0	1	1	0	2	1
0	1	0	0	0	1	1	2	0	1
0	1	0	0	0	1	2	0	1	1
0	1	0	0	0	1	2	1	0	1
0	1	0	0	0	2	0	1	1	1
0	1	0	0	0	2	1	0	1	1
0	1	0	0	0	2	1	1	0	1
0	1	0	0	1	0	0	1	2	1
0	1	0	0	1	0	0	2	1	1
0	1	0	0	1	0	1	0	2	1
0	1	0	0	1	0	1	2	0	1
0	1	0	0	1	0	2	0	1	1
0	1	0	0	1	0	2	1	0	1
0	1	0	0	1	1	0	0	2	1
0	1	0	0	1	1	0	2	0	1
0	1	0	0	1	1	2	0	0	1
0	1	0	0	1	2	0	0	1	1
0	1	0	0	1	2	0	1	0	1
0	1	0	0	1	2	1	0	0	1
0	1	0	0	2	0	0	1	1	1
0	1	0	0	2	0	1	0	1	1
0	1	0	0	2	0	1	1	0	1
0	1	0	0	2	1	0	0	1	1
0	1	0	0	2	1	0	1	0	1
0	1	0	0	2	1	1	0	0	1
0	1	0	1	0	0	0	1	2	1
0	1	0	1	0	0	0	2	1	1
0	1	0	1	0	0	1	0	2	1
0	1	0	1	0	0	1	2	0	1
0	1	0	1	0	0	2	0	1	1
0	1	0	1	0	0	2	1	0	1
0	1	0	1	0	1	0	0	2	1
0	1	0	1	0	1	0	2	0	1
0	1	0	1	0	1	2	0	0	1
0	1	0	1	0	2	0	0	1	1
0	1	0	1	0	2	0	1	0	1
0	1	0	1	0	2	1	0	0	1
0	1	0	1	1	0	0	2	0	1
0	1	0	1	1	0	2	0	0	1
0	1	0	1	1	2	0	0	0	1
0	1	0	1	2	0	0	0	1	1
0	1	0	1	2	0	0	1	0	1
0	1	0	1	2	1	0	0	0	1
0	1	0	2	0	0	0	1	1	1
0	1	0	2	0	0	1	0	1	1
0	1	0	2	0	0	1	1	0	1
0	1	0	2	0	1	0	0	1	1
0	1	0	2	0	1	0	1	0	1
0	1	0	2	0	1	1	0	0	1
0	1	0	2	1	0	0	0	1	1
0	1	0	2	1	0	0	1	0	1
0	1	0	2	1	0	1	0	0	1
0	1	1	0	0	0	0	1	2	1
0	1	1	0	0	0	0	2	1	1
0	1	1	0	0	0	1	0	2	1
0	1	1	0	0	0	1	2	0	1
0	1	1	0	0	0	2	0	1	1
0	1	1	0	0	0	2	1	0	1
0	1	1	0	0	1	0	0	2	1
0	1	1	0	0	1	0	2	0	1
0	1	1	0	0	1	2	0	0	1
0	1	1	0	0	2	0	0	1	1
0	1	1	0	0	2	0	1	0	1
0	1	1	0	0	2	1	0	0	1
0	1	1	0	1	0	0	0	2	1
0	1	1	0	1	0	0	2	0	1
0	1	1	0	1	0	2	0	0	1
0	1	1	0	1	2	0	0	0	1
0	1	1	0	2	0	0	0	1	1
0	1	1	0	2	0	0	1	0	1
0	1	1	0	2	0	1	0	0	1
0	1	1	0	2	1	0	0	0	1
0	1	1	1	0	0	0	0	2	1
0	1	1	1	0	0	0	2	0	1
0	1	1	1	0	0	2	0	0	1
0	1	1	1	0	2	0	0	0	1
0	1	1	1	2	0	0	0	0	1
0	1	1	2	0	0	0	0	1	1
0	1	1	2	0	0	0	1	0	1
0	1	1	2	0	0	1	0	0	1
0	1	1	2	0	1	0	0	0	1
0	1	1	2	1	0	0	0	0	1
0	1	2	0	0	0	0	1	1	1
0	1	2	0	0	0	1	0	1	1
0	1	2	0	0	0	1	1	0	1
0	1	2	0	0	1	0	0	1	1
0	1	2	0	0	1	0	1	0	1
0	1	2	0	0	1	1	0	0	1
0	1	2	0	1	0	0	0	1	1
0	1	2	0	1	0	0	1	0	1
0	1	2	0	1	0	1	0	0	1
0	1	2	0	1	1	0	0	0	1
0	1	2	1	0	0	0	0	1	1
0	1	2	1	0	0	0	1	0	1
0	1	2	1	0	0	1	0	0	1
0	1	2	1	0	1	0	0	0	1
0	1	2	1	1	0	0	0	0	1
0	2	0	0	0	0	1	1	1	1
0	2	0	0	0	1	0	1	1	1
0	2	0	0	0	1	1	0	1	1
0	2	0	0	0	1	1	1	0	1
0	2	0	0	1	0	0	1	1	1
0	2	0	0	1	0	1	0	1	1
0	2	0	0	1	0	1	1	0	1
0	2	0	0	1	1	0	0	1	1
0	2	0	0	1	1	0	1	0	1
0	2	0	0	1	1	1	0	0	1
0	2	0	1	0	0	0	1	1	1
0	2	0	1	0	0	1	0	1	1
0	2	0	1	0	0	1	1	0	1
0	2	0	1	0	1	0	0	1	1
0	2	0	1	0	1	0	1	0	1
0	2	0	1	0	1	1	0	0	1
0	2	0	1	1	0	0	0	1	1
0	2	0	1	1	0	0	1	0	1
0	2	0	1	1	0	1	0	0	1
0	2	0	1	1	1	0	0	0	1
0	2	1	0	0	0	0	1	1	1
0	2	1	0	0	0	1	0	1	1
0	2	1	0	0	0	1	1	0	1
0	2	1	0	0	1	0	0	1	1
0	2	1	0	0	1	0	1	0	1
0	2	1	0	0	1	1	0	0	1
0	2	1	0	1	0	0	0	1	1
0	2	1	0	1	0	0	1	0	1
0	2	1	0	1	0	1	0	0	1
0	2	1	0	1	1	0	0	0	1
0	2	1	1	0	0	0	0	1	1
0	2	1	1	0	0	0	1	0	1
0	2	1	1	0	0	1	0	0	1
0	2	1	1	0	1	0	0	0	1
0	2	1	1	1	0	0	0	0	1
0	0	0	0	1	1	1	1	1	1
0	0	0	1	0	1	1	1	1	1
0	0	0	1	1	0	1	1	1	1
0	0	0	1	1	1	0	1	1	1
0	0	0	1	1	1	1	0	1	1
0	0	0	1	1	1	1	1	0	1
0	0	1	0	0	1	1	1	1	1
0	0	1	0	1	0	1	1	1	1
0	0	1	0	1	1	0	1	1	1
0	0	1	0	1	1	1	0	1	1
0	0	1	0	1	1	1	1	0	1
0	0	1	1	0	0	1	1	1	1
0	0	1	1	0	1	0	1	1	1
0	0	1	1	0	1	1	0	1	1
0	0	1	1	0	1	1	1	0	1
0	0	1	1	1	0	0	1	1	1
0	0	1	1	1	0	1	0	1	1
0	0	1	1	1	0	1	1	0	1
0	0	1	1	1	1	0	0	1	1
0	0	1	1	1	1	0	1	0	1
0	0	1	1	1	1	1	0	0	1
0	1	0	0	0	1	1	1	1	1
0	1	0	0	1	0	1	1	1	1
0	1	0	0	1	1	0	1	1	1
0	1	0	0	1	1	1	0	1	1
0	1	0	0	1	1	1	1	0	1
0	1	0	1	0	0	1	1	1	1
0	1	0	1	0	1	0	1	1	1
0	1	0	1	0	1	1	0	1	1
0	1	0	1	0	1	1	1	0	1
0	1	0	1	1	0	0	1	1	1
0	1	0	1	1	0	1	0	1	1
0	1	0	1	1	0	1	1	0	1
0	1	0	1	1	1	0	0	1	1
0	1	0	1	1	1	0	1	0	1
0	1	0	1	1	1	1	0	0	1
0	1	1	0	0	0	1	1	1	1
0	1	1	0	0	1	0	1	1	1
0	1	1	0	0	1	1	0	1	1
0	1	1	0	0	1	1	1	0	1
0	1	1	0	1	0	0	1	1	1
0	1	1	0	1	0	1	0	1	1
0	1	1	0	1	0	1	1	0	1
0	1	1	0	1	1	0	0	1	1
0	1	1	0	1	1	0	1	0	1
0	1	1	0	1	1	1	0	0	1
0	1	1	1	0	0	0	1	1	1
0	1	1	1	0	0	1	0	1	1
0	1	1	1	0	0	1	1	0	1
0	1	1	1	0	1	0	0	1	1
0	1	1	1	0	1	0	1	0	1
0	1	1	1	0	1	1	0	0	1
0	1	1	1	1	0	0	0	1	1
0	1	1	1	1	0	0	1	0	1
0	1	1	1	1	0	1	0	0	1
0	1	1	1	1	1	0	0	0	1
0	0	0	0	0	0	0	0	6	1
0	0	0	0	0	0	0	6	0	1
0	0	0	0	0	6	0	0	0	1
0	0	0	0	6	0	0	0	0	1
0	0	6	0	0	0	0	0	0	1
0	6	0	0	0	0	0	0	0	1
0	0	0	0	0	0	0	3	3	1
0	0	0	0	0	0	3	0	3	1
0	0	0	0	0	0	3	3	0	1
0	0	0	0	0	3	0	0	3	1
0	0	0	0	0	3	0	3	0	1
0	0	0	0	0	3	3	0	0	1
0	0	0	0	3	0	0	0	3	1
0	0	0	0	3	0	0	3	0	1
0	0	0	0	3	0	3	0	0	1
0	0	0	0	3	3	0	0	0	1
0	0	0	3	0	0	0	0	3	1
0	0	0	3	0	0	0	3	0	1
0	0	0	3	0	0	3	0	0	1
0	0	0	3	0	3	0	0	0	1
0	0	0	3	3	0	0	0	0	1
0	0	3	0	0	0	0	0	3	1
0	0	3	0	0	0	0	3	0	1
0	0	3	0	0	0	3	0	0	1
0	0	3	0	0	3	0	0	0	1
0	0	3	0	3	0	0	0	0	1
0	0	3	3	0	0	0	0	0	1
0	3	0	0	0	0	0	0	3	1
0	3	0	0	0	0	0	3	0	1
0	3	0	0	0	0	3	0	0	1
0	3	0	0	0	3	0	0	0	1
0	3	0	0	3	0	0	0	0	1
0	3	0	3	0	0	0	0	0	1
0	3	3	0	0	0	0	0	0	1
0	0	0	0	0	0	0	2	4	1
0	0	0	0	0	0	0	4	2	1
0	0	0	0	0	0	2	0	4	1
0	0	0	0	0	0	2	4	0	1
0	0	0	0	0	2	0	0	4	1
0	0	0	0	0	2	0	4	0	1
0	0	0	0	0	4	0	0	2	1
0	0	0	0	0	4	0	2	0	1
0	0	0	0	0	4	2	0	0	1
0	0	0	0	2	0	0	4	0	1
0	0	0	0	2	0	4	0	0	1
0	0	0	0	2	4	0	0	0	1
0	0	0	0	4	0	0	0	2	1
0	0	0	0	4	0	0	2	0	1
0	0	0	0	4	0	2	0	0	1
0	0	0	0	4	2	0	0	0	1
0	0	0	2	0	0	0	0	4	1
0	0	0	2	0	0	0	4	0	1
0	0	0	2	0	0	4	0	0	1
0	0	0	2	0	4	0	0	0	1
0	0	0	2	4	0	0	0	0	1
0	0	0	4	0	0	0	0	2	1
0	0	0	4	0	0	0	2	0	1
0	0	0	4	0	0	2	0	0	1
0	0	0	4	0	2	0	0	0	1
0	0	0	4	2	0	0	0	0	1
0	0	2	0	0	0	0	0	4	1
0	0	2	0	0	0	0	4	0	1
0	0	2	0	0	0	4	0	0	1
0	0	2	0	0	4	0	0	0	1
0	0	2	0	4	0	0	0	0	1
0	0	2	4	0	0	0	0	0	1
0	0	4	0	0	0	0	0	2	1
0	0	4	0	0	0	2	0	0	1
0	0	4	2	0	0	0	0	0	1
0	2	0	0	0	0	0	0	4	1
0	2	0	0	0	0	0	4	0	1
0	2	0	0	0	0	4	0	0	1
0	2	0	0	0	4	0	0	0	1
0	2	0	0	4	0	0	0	0	1
0	2	0	4	0	0	0	0	0	1
0	2	4	0	0	0	0	0	0	1
0	4	0	0	0	0	0	0	2	1
0	4	0	0	0	0	0	2	0	1
0	4	0	0	0	0	2	0	0	1
0	4	0	0	0	2	0	0	0	1
0	4	0	0	2	0	0	0	0	1
0	4	0	2	0	0	0	0	0	1
0	4	2	0	0	0	0	0	0	1
0	0	0	0	0	0	0	1	5	1
0	0	0	0	0	0	0	5	1	1
0	0	0	0	0	0	1	0	5	1
0	0	0	0	0	0	1	5	0	1
0	0	0	0	0	0	5	0	1	1
0	0	0	0	0	0	5	1	0	1
0	0	0	0	0	1	0	0	5	1
0	0	0	0	0	1	0	5	0	1
0	0	0	0	0	1	5	0	0	1
0	0	0	0	0	5	0	0	1	1
0	0	0	0	0	5	0	1	0	1
0	0	0	0	0	5	1	0	0	1
0	0	0	0	1	0	0	0	5	1
0	0	0	0	1	0	0	5	0	1
0	0	0	0	1	0	5	0	0	1
0	0	0	0	1	5	0	0	0	1
0	0	0	0	5	0	0	0	1	1
0	0	0	0	5	0	0	1	0	1
0	0	0	0	5	0	1	0	0	1
0	0	0	0	5	1	0	0	0	1
0	0	0	1	0	0	0	0	5	1
0	0	0	1	0	0	0	5	0	1
0	0	0	1	0	0	5	0	0	1
0	0	0	1	0	5	0	0	0	1
0	0	0	1	5	0	0	0	0	1
0	0	0	5	0	0	0	0	1	1
0	0	0	5	0	0	0	1	0	1
0	0	0	5	0	0	1	0	0	1
0	0	0	5	0	1	0	0	0	1
0	0	0	5	1	0	0	0	0	1
0	0	1	0	0	0	0	0	5	1
0	0	1	0	0	0	5	0	0	1
0	0	1	0	0	5	0	0	0	1
0	0	1	0	5	0	0	0	0	1
0	0	1	5	0	0	0	0	0	1
0	0	5	0	0	0	0	0	1	1
0	0	5	0	0	0	0	1	0	1
0	0	5	0	0	0	1	0	0	1
0	0	5	0	0	1	0	0	0	1
0	0	5	0	1	0	0	0	0	1
0	1	0	0	0	0	0	0	5	1
0	1	0	0	0	0	0	5	0	1
0	1	0	0	0	0	5	0	0	1
0	1	0	0	0	5	0	0	0	1
0	1	0	0	5	0	0	0	0	1
0	1	0	5	0	0	0	0	0	1
0	1	5	0	0	0	0	0	0	1
0	5	0	0	0	0	0	0	1	1
0	5	0	0	0	0	0	1	0	1
0	5	0	0	0	0	1	0	0	1
0	5	0	0	0	1	0	0	0	1
0	5	0	1	0	0	0	0	0	1
0	5	1	0	0	0	0	0	0	1
0	0	0	0	0	0	2	2	2	1
0	0	0	0	0	2	0	2	2	1
0	0	0	0	0	2	2	0	2	1
0	0	0	0	0	2	2	2	0	1
0	0	0	0	2	0	0	2	2	1
0	0	0	0	2	0	2	0	2	1
0	0	0	0	2	0	2	2	0	1
0	0	0	0	2	2	0	2	0	1
0	0	0	0	2	2	2	0	0	1
0	0	0	2	0	0	0	2	2	1
0	0	0	2	0	0	2	0	2	1
0	0	0	2	0	0	2	2	0	1
0	0	0	2	0	2	0	0	2	1
0	0	0	2	0	2	0	2	0	1
0	0	0	2	0	2	2	0	0	1
0	0	0	2	2	0	0	0	2	1
0	0	0	2	2	0	0	2	0	1
0	0	0	2	2	0	2	0	0	1
0	0	0	2	2	2	0	0	0	1
0	0	2	0	0	0	0	2	2	1
0	0	2	0	0	0	2	0	2	1
0	0	2	0	0	0	2	2	0	1
0	0	2	0	0	2	0	0	2	1
0	0	2	0	0	2	0	2	0	1
0	0	2	0	0	2	2	0	0	1
0	0	2	0	2	0	0	0	2	1
0	0	2	0	2	0	0	2	0	1
0	0	2	0	2	0	2	0	0	1
0	0	2	0	2	2	0	0	0	1
0	0	2	2	0	0	0	0	2	1
0	0	2	2	0	0	0	2	0	1
0	0	2	2	0	0	2	0	0	1
0	0	2	2	0	2	0	0	0	1
0	0	2	2	2	0	0	0	0	1
0	2	0	0	0	0	0	2	2	1
0	2	0	0	0	0	2	0	2	1
0	2	0	0	0	0	2	2	0	1
0	2	0	0	0	2	0	0	2	1
0	2	0	0	0	2	0	2	0	1
0	2	0	0	0	2	2	0	0	1
0	2	0	0	2	0	0	0	2	1
0	2	0	0	2	0	0	2	0	1
0	2	0	0	2	0	2	0	0	1
0	2	0	0	2	2	0	0	0	1
0	2	0	2	0	0	0	0	2	1
0	2	0	2	0	0	0	2	0	1
0	2	0	2	0	0	2	0	0	1
0	2	0	2	0	2	0	0	0	1
0	2	0	2	2	0	0	0	0	1
0	2	2	0	0	0	0	0	2	1
0	2	2	0	0	0	0	2	0	1
0	2	2	0	0	0	2	0	0	1
0	2	2	0	0	2	0	0	0	1
0	2	2	0	2	0	0	0	0	1
0	2	2	2	0	0	0	0	0	1
0	0	0	0	0	0	1	2	3	1
0	0	0	0	0	0	1	3	2	1
0	0	0	0	0	0	2	1	3	1
0	0	0	0	0	0	2	3	1	1
0	0	0	0	0	0	3	1	2	1
0	0	0	0	0	0	3	2	1	1
0	0	0	0	0	1	0	2	3	1
0	0	0	0	0	1	0	3	2	1
0	0	0	0	0	1	2	0	3	1
0	0	0	0	0	1	2	3	0	1
0	0	0	0	0	1	3	0	2	1
0	0	0	0	0	1	3	2	0	1
0	0	0	0	0	2	0	1	3	1
0	0	0	0	0	2	0	3	1	1
0	0	0	0	0	2	1	0	3	1
0	0	0	0	0	2	1	3	0	1
0	0	0	0	0	2	3	0	1	1
0	0	0	0	0	2	3	1	0	1
0	0	0	0	0	3	0	2	1	1
0	0	0	0	0	3	1	0	2	1
0	0	0	0	0	3	1	2	0	1
0	0	0	0	0	3	2	0	1	1
0	0	0	0	0	3	2	1	0	1
0	0	0	0	1	0	0	2	3	1
0	0	0	0	1	0	0	3	2	1
0	0	0	0	1	0	2	0	3	1
0	0	0	0	1	0	2	3	0	1
0	0	0	0	1	0	3	0	2	1
0	0	0	0	1	0	3	2	0	1
0	0	0	0	1	2	0	0	3	1
0	0	0	0	1	2	0	3	0	1
0	0	0	0	1	2	3	0	0	1
0	0	0	0	1	3	0	0	2	1
0	0	0	0	1	3	0	2	0	1
0	0	0	0	1	3	2	0	0	1
0	0	0	0	2	0	0	1	3	1
0	0	0	0	2	0	0	3	1	1
0	0	0	0	2	0	1	0	3	1
0	0	0	0	2	0	1	3	0	1
0	0	0	0	2	0	3	0	1	1
0	0	0	0	2	0	3	1	0	1
0	0	0	0	2	1	0	0	3	1
0	0	0	0	2	1	0	3	0	1
0	0	0	0	2	1	3	0	0	1
0	0	0	0	2	3	0	0	1	1
0	0	0	0	2	3	0	1	0	1
0	0	0	0	2	3	1	0	0	1
0	0	0	0	3	0	0	1	2	1
0	0	0	0	3	0	0	2	1	1
0	0	0	0	3	0	1	0	2	1
0	0	0	0	3	0	1	2	0	1
0	0	0	0	3	0	2	0	1	1
0	0	0	0	3	0	2	1	0	1
0	0	0	0	3	1	0	0	2	1
0	0	0	0	3	1	0	2	0	1
0	0	0	0	3	1	2	0	0	1
0	0	0	0	3	2	0	1	0	1
0	0	0	0	3	2	1	0	0	1
0	0	0	1	0	0	0	2	3	1
0	0	0	1	0	0	0	3	2	1
0	0	0	1	0	0	2	0	3	1
0	0	0	1	0	0	2	3	0	1
0	0	0	1	0	0	3	0	2	1
0	0	0	1	0	2	0	0	3	1
0	0	0	1	0	2	0	3	0	1
0	0	0	1	0	2	3	0	0	1
0	0	0	1	0	3	0	0	2	1
0	0	0	1	0	3	0	2	0	1
0	0	0	1	0	3	2	0	0	1
0	0	0	1	2	0	0	0	3	1
0	0	0	1	2	0	0	3	0	1
0	0	0	1	2	0	3	0	0	1
0	0	0	1	2	3	0	0	0	1
0	0	0	1	3	0	0	0	2	1
0	0	0	1	3	0	0	2	0	1
0	0	0	1	3	0	2	0	0	1
0	0	0	1	3	2	0	0	0	1
0	0	0	2	0	0	0	1	3	1
0	0	0	2	0	0	0	3	1	1
0	0	0	2	0	0	1	0	3	1
0	0	0	2	0	0	1	3	0	1
0	0	0	2	0	0	3	0	1	1
0	0	0	2	0	0	3	1	0	1
0	0	0	2	0	1	0	0	3	1
0	0	0	2	0	1	0	3	0	1
0	0	0	2	0	1	3	0	0	1
0	0	0	2	0	3	0	0	1	1
0	0	0	2	0	3	0	1	0	1
0	0	0	2	0	3	1	0	0	1
0	0	0	2	1	0	0	0	3	1
0	0	0	2	1	0	0	3	0	1
0	0	0	2	1	0	3	0	0	1
0	0	0	2	1	3	0	0	0	1
0	0	0	2	3	0	0	0	1	1
0	0	0	2	3	0	0	1	0	1
0	0	0	2	3	0	1	0	0	1
0	0	0	3	0	0	0	1	2	1
0	0	0	3	0	0	0	2	1	1
0	0	0	3	0	0	1	0	2	1
0	0	0	3	0	0	1	2	0	1
0	0	0	3	0	0	2	0	1	1
0	0	0	3	0	0	2	1	0	1
0	0	0	3	0	1	0	0	2	1
0	0	0	3	0	1	0	2	0	1
0	0	0	3	0	1	2	0	0	1
0	0	0	3	0	2	0	0	1	1
0	0	0	3	0	2	0	1	0	1
0	0	0	3	0	2	1	0	0	1
0	0	0	3	1	0	0	0	2	1
0	0	0	3	1	0	0	2	0	1
0	0	0	3	1	0	2	0	0	1
0	0	0	3	1	2	0	0	0	1
0	0	0	3	2	0	0	0	1	1
0	0	0	3	2	0	0	1	0	1
0	0	0	3	2	0	1	0	0	1
0	0	0	3	2	1	0	0	0	1
0	0	1	0	0	0	0	2	3	1
0	0	1	0	0	0	0	3	2	1
0	0	1	0	0	0	2	0	3	1
0	0	1	0	0	0	2	3	0	1
0	0	1	0	0	0	3	0	2	1
0	0	1	0	0	0	3	2	0	1
0	0	1	0	0	2	0	0	3	1
0	0	1	0	0	2	0	3	0	1
0	0	1	0	0	2	3	0	0	1
0	0	1	0	0	3	0	0	2	1
0	0	1	0	0	3	0	2	0	1
0	0	1	0	0	3	2	0	0	1
0	0	1	0	2	0	0	0	3	1
0	0	1	0	2	0	0	3	0	1
0	0	1	0	2	0	3	0	0	1
0	0	1	0	2	3	0	0	0	1
0	0	1	0	3	0	0	0	2	1
0	0	1	0	3	0	0	2	0	1
0	0	1	0	3	0	2	0	0	1
0	0	1	0	3	2	0	0	0	1
0	0	1	2	0	0	0	0	3	1
0	0	1	2	0	0	0	3	0	1
0	0	1	2	0	0	3	0	0	1
0	0	1	2	0	3	0	0	0	1
0	0	1	2	3	0	0	0	0	1
0	0	1	3	0	0	0	0	2	1
0	0	1	3	0	0	0	2	0	1
0	0	1	3	0	0	2	0	0	1
0	0	1	3	2	0	0	0	0	1
0	0	2	0	0	0	0	1	3	1
0	0	2	0	0	0	0	3	1	1
0	0	2	0	0	0	1	0	3	1
0	0	2	0	0	0	1	3	0	1
0	0	2	0	0	0	3	0	1	1
0	0	2	0	0	0	3	1	0	1
0	0	2	0	0	1	0	0	3	1
0	0	2	0	0	1	0	3	0	1
0	0	2	0	0	1	3	0	0	1
0	0	2	0	0	3	0	0	1	1
0	0	2	0	0	3	0	1	0	1
0	0	2	0	0	3	1	0	0	1
0	0	2	0	1	0	0	0	3	1
0	0	2	0	1	0	0	3	0	1
0	0	2	0	1	0	3	0	0	1
0	0	2	0	1	3	0	0	0	1
0	0	2	0	3	0	0	1	0	1
0	0	2	0	3	0	1	0	0	1
0	0	2	0	3	1	0	0	0	1
0	0	2	1	0	0	0	0	3	1
0	0	2	1	0	0	0	3	0	1
0	0	2	1	0	0	3	0	0	1
0	0	2	1	0	3	0	0	0	1
0	0	2	1	3	0	0	0	0	1
0	0	2	3	0	0	0	0	1	1
0	0	2	3	0	0	0	1	0	1
0	0	2	3	0	0	1	0	0	1
0	0	2	3	0	1	0	0	0	1
0	0	2	3	1	0	0	0	0	1
0	0	3	0	0	0	0	1	2	1
0	0	3	0	0	0	0	2	1	1
0	0	3	0	0	0	1	0	2	1
0	0	3	0	0	0	1	2	0	1
0	0	3	0	0	0	2	0	1	1
0	0	3	0	0	0	2	1	0	1
0	0	3	0	0	1	0	0	2	1
0	0	3	0	0	1	0	2	0	1
0	0	3	0	0	1	2	0	0	1
0	0	3	0	0	2	0	0	1	1
0	0	3	0	0	2	0	1	0	1
0	0	3	0	0	2	1	0	0	1
0	0	3	0	1	0	0	0	2	1
0	0	3	0	1	0	0	2	0	1
0	0	3	0	1	0	2	0	0	1
0	0	3	0	1	2	0	0	0	1
0	0	3	0	2	0	0	0	1	1
0	0	3	0	2	0	0	1	0	1
0	0	3	0	2	0	1	0	0	1
0	0	3	0	2	1	0	0	0	1
0	0	3	1	0	0	0	0	2	1
0	0	3	1	0	0	0	2	0	1
0	0	3	1	0	0	2	0	0	1
0	0	3	1	0	2	0	0	0	1
0	0	3	1	2	0	0	0	0	1
0	0	3	2	0	0	0	0	1	1
0	0	3	2	0	0	0	1	0	1
0	0	3	2	0	0	1	0	0	1
0	0	3	2	0	1	0	0	0	1
0	0	3	2	1	0	0	0	0	1
0	1	0	0	0	0	0	2	3	1
0	1	0	0	0	0	0	3	2	1
0	1	0	0	0	0	2	0	3	1
0	1	0	0	0	0	2	3	0	1
0	1	0	0	0	0	3	0	2	1
0	1	0	0	0	0	3	2	0	1
0	1	0	0	0	2	0	0	3	1
0	1	0	0	0	2	0	3	0	1
0	1	0	0	0	2	3	0	0	1
0	1	0	0	0	3	0	0	2	1
0	1	0	0	0	3	0	2	0	1
0	1	0	0	0	3	2	0	0	1
0	1	0	0	2	0	0	0	3	1
0	1	0	0	2	0	0	3	0	1
0	1	0	0	2	0	3	0	0	1
0	1	0	0	2	3	0	0	0	1
0	1	0	0	3	0	0	0	2	1
0	1	0	0	3	0	0	2	0	1
0	1	0	0	3	0	2	0	0	1
0	1	0	0	3	2	0	0	0	1
0	1	0	2	0	0	0	0	3	1
0	1	0	2	0	0	0	3	0	1
0	1	0	2	0	0	3	0	0	1
0	1	0	2	0	3	0	0	0	1
0	1	0	2	3	0	0	0	0	1
0	1	0	3	0	0	0	0	2	1
0	1	0	3	0	0	0	2	0	1
0	1	0	3	0	0	2	0	0	1
0	1	0	3	0	2	0	0	0	1
0	1	0	3	2	0	0	0	0	1
0	1	2	0	0	0	0	0	3	1
0	1	2	0	0	0	0	3	0	1
0	1	2	0	0	0	3	0	0	1
0	1	2	0	0	3	0	0	0	1
0	1	2	0	3	0	0	0	0	1
0	1	2	3	0	0	0	0	0	1
0	1	3	0	0	0	0	2	0	1
0	1	3	0	0	0	2	0	0	1
0	1	3	0	0	2	0	0	0	1
0	1	3	2	0	0	0	0	0	1
0	2	0	0	0	0	0	1	3	1
0	2	0	0	0	0	0	3	1	1
0	2	0	0	0	0	1	0	3	1
0	2	0	0	0	0	1	3	0	1
0	2	0	0	0	0	3	0	1	1
0	2	0	0	0	0	3	1	0	1
0	2	0	0	0	1	0	0	3	1
0	2	0	0	0	1	0	3	0	1
0	2	0	0	0	1	3	0	0	1
0	2	0	0	0	3	0	0	1	1
0	2	0	0	0	3	0	1	0	1
0	2	0	0	0	3	1	0	0	1
0	2	0	0	1	0	0	0	3	1
0	2	0	0	1	0	0	3	0	1
0	2	0	0	1	0	3	0	0	1
0	2	0	0	1	3	0	0	0	1
0	2	0	0	3	0	0	0	1	1
0	2	0	0	3	0	0	1	0	1
0	2	0	0	3	0	1	0	0	1
0	2	0	0	3	1	0	0	0	1
0	2	0	1	0	0	0	0	3	1
0	2	0	1	0	0	0	3	0	1
0	2	0	1	0	0	3	0	0	1
0	2	0	1	0	3	0	0	0	1
0	2	0	1	3	0	0	0	0	1
0	2	0	3	0	0	0	0	1	1
0	2	0	3	0	0	0	1	0	1
0	2	0	3	0	0	1	0	0	1
0	2	0	3	0	1	0	0	0	1
0	2	0	3	1	0	0	0	0	1
0	2	1	0	0	0	0	0	3	1
0	2	1	0	0	0	0	3	0	1
0	2	1	0	0	0	3	0	0	1
0	2	1	0	0	3	0	0	0	1
0	2	1	0	3	0	0	0	0	1
0	2	1	3	0	0	0	0	0	1
0	2	3	0	0	0	0	0	1	1
0	2	3	0	0	0	0	1	0	1
0	2	3	0	0	0	1	0	0	1
0	2	3	0	0	1	0	0	0	1
0	2	3	0	1	0	0	0	0	1
0	2	3	1	0	0	0	0	0	1
0	3	0	0	0	0	0	1	2	1
0	3	0	0	0	0	0	2	1	1
0	3	0	0	0	0	1	0	2	1
0	3	0	0	0	0	1	2	0	1
0	3	0	0	0	0	2	0	1	1
0	3	0	0	0	0	2	1	0	1
0	3	0	0	0	1	0	0	2	1
0	3	0	0	0	1	0	2	0	1
0	3	0	0	0	1	2	0	0	1
0	3	0	0	0	2	0	0	1	1
0	3	0	0	0	2	0	1	0	1
0	3	0	0	0	2	1	0	0	1
0	3	0	0	1	0	0	0	2	1
0	3	0	0	1	0	2	0	0	1
0	3	0	0	1	2	0	0	0	1
0	3	0	0	2	0	0	0	1	1
0	3	0	0	2	0	0	1	0	1
0	3	0	0	2	0	1	0	0	1
0	3	0	0	2	1	0	0	0	1
0	3	0	1	0	0	0	0	2	1
0	3	0	1	0	0	0	2	0	1
0	3	0	1	0	0	2	0	0	1
0	3	0	1	0	2	0	0	0	1
0	3	0	1	2	0	0	0	0	1
0	3	0	2	0	0	0	0	1	1
0	3	0	2	0	0	0	1	0	1
0	3	0	2	0	0	1	0	0	1
0	3	0	2	0	1	0	0	0	1
0	3	0	2	1	0	0	0	0	1
0	3	1	0	0	0	0	0	2	1
0	3	1	0	0	0	0	2	0	1
0	3	1	0	0	0	2	0	0	1
0	3	1	0	0	2	0	0	0	1
[truncated: 10,879 more rows]
